# Supplementary material for: A new species of Odorrana (Anura, Ranidae) from the limestone karst forest of northern Vietnam
Source: Zookeys. 2026 May 22;1280:245–63. doi: 10.3897/zookeys.1280.192981 (PMC13221660; doi:10.3897/zookeys.1280.192981)
Supplement: XML Treatment for Odorrana nagao [file zookeys.1280.192981-treatment1.xml]

<!DOCTYPE tp:taxon-treatment
  PUBLIC "-//TaxonX//DTD Taxonomic Treatment Publishing DTD v0 20100105//EN" "tax-treatment-NSO.dtd">
<tp:taxon-treatment xmlns:tp="http://www.plazi.org/taxpub"><tp:treatment-meta><kwd-group><label>Taxon classification</label><kwd>
                <named-content content-type="kingdom">Animalia</named-content>
              </kwd><kwd>
                <named-content content-type="order">Anura</named-content>
              </kwd><kwd>
                <named-content content-type="family">Ranidae</named-content>
              </kwd></kwd-group><mixed-citation publication-type="journal"><person-group><name><surname>Pham</surname><given-names>Cuong The</given-names></name><name><surname>Hoang</surname><given-names>Chung Van</given-names></name><name><surname>Nguyen</surname><given-names>Mai Hong Thi</given-names></name><name><surname>Nguyen</surname><given-names>Truong Quang</given-names></name><name><surname>Ngo</surname><given-names>Hai Ngoc</given-names></name><name><surname>Le</surname><given-names>Dzung Trung</given-names></name><name><surname>Ziegler</surname><given-names>Thomas</given-names></name></person-group><article-title>A new species of <italic><tp:taxon-name><tp:taxon-name-part taxon-name-part-type="genus" reg="Odorrana">Odorrana</tp:taxon-name-part></tp:taxon-name></italic> (<tp:taxon-name><tp:taxon-name-part taxon-name-part-type="order" reg="Anura">Anura</tp:taxon-name-part></tp:taxon-name>, <tp:taxon-name><tp:taxon-name-part taxon-name-part-type="family" reg="Ranidae">Ranidae</tp:taxon-name-part></tp:taxon-name>) from the limestone karst forest of northern Vietnam</article-title><source>Zookeys</source><day>22</day><month>05</month><year>2026</year><volume>1280</volume><fpage>245</fpage><lpage>263</lpage><pub-id pub-id-type="doi">10.3897/zookeys.1280.192981</pub-id></mixed-citation></tp:treatment-meta><tp:nomenclature><tp:taxon-name><object-id xmlns:xlink="http://www.w3.org/1999/xlink" content-type="arpha" xlink:type="simple">FA4DCB78-DCBD-507C-B31E-B01A4E265E47</object-id>
                    		<tp:taxon-name-part taxon-name-part-type="genus" reg="Odorrana">Odorrana</tp:taxon-name-part> <tp:taxon-name-part taxon-name-part-type="species" reg="nagao">nagao</tp:taxon-name-part>
                    	
                    		<object-id xmlns:xlink="http://www.w3.org/1999/xlink" content-type="zoobank" xlink:type="simple">https://zoobank.org/EFEC6E09-0E75-4E08-A2F8-49415FE99C69</object-id>
                    	</tp:taxon-name><tp:taxon-status xmlns:xlink="http://www.w3.org/1999/xlink" xlink:type="simple">sp. nov.</tp:taxon-status><xref ref-type="fig" rid="F4">Figs 4</xref><xref ref-type="fig" rid="F5">, 5</xref><xref ref-type="fig" rid="F6">, 6</xref><xref ref-type="table" rid="T4">, Table 4</xref></tp:nomenclature><tp:treatment-sec sec-type="Type material"><title>Type material.</title><p><bold><italic>Holotype</italic></bold>. • <abbrev xmlns:xlink="http://www.w3.org/1999/xlink" xlink:title="Institute of Biology" xlink:type="simple">IB</abbrev> A.4505, adult male, collected by Pham et al. on 12 April 2019 in the karst forest near Cao Duong Village (<named-content xmlns:xlink="http://www.w3.org/1999/xlink" content-type="dwc:verbatimCoordinates" xlink:type="simple">22°17.380'N, 104°59.427'E</named-content>, at an elevation of 641 m a.s.l.), Cham Chu Nature Reserve, Tuyen Quang Province, Vietnam. <bold><italic>Paratypes</italic></bold>. • <abbrev xmlns:xlink="http://www.w3.org/1999/xlink" xlink:title="Institute of Biology" xlink:type="simple">IB</abbrev> A.4506, adult female (the same data as the holotype); • <abbrev xmlns:xlink="http://www.w3.org/1999/xlink" xlink:title="Institute of Biology" xlink:type="simple">IB</abbrev> A.4507–A.4509, adult females, collected by Pham et al. on 13 April 2019 in the karst forest near Cao Duong Village (<named-content xmlns:xlink="http://www.w3.org/1999/xlink" content-type="dwc:verbatimCoordinates" xlink:type="simple">22°18.036'N, 104°59.447'E</named-content>, at an elevation of 773 m a.s.l.), Cham Chu Nature Reserve, Tuyen Quang Province, Vietnam.</p></tp:treatment-sec><tp:treatment-sec sec-type="Diagnosis"><title>Diagnosis.</title><p>The new species is assigned to the <italic><tp:taxon-name><tp:taxon-name-part taxon-name-part-type="genus" reg="Odorrana">Odorrana</tp:taxon-name-part> <tp:taxon-name-part taxon-name-part-type="species" reg="lipuensis">lipuensis</tp:taxon-name-part></tp:taxon-name></italic> group on the basis of the following morphological characteristics: adult females slightly larger than adult males; vocal sac absent in males; discs of fingers III and IV prominently enlarged, transverse oval, the disc of finger IV the widest; finger I without lateroventral grooves; dorsal skin relatively smooth, with tiny flat granules forming homogeneous worm-like texture; and dorsum with mixed irregular moss-green speckles and brown mottling (<xref ref-type="bibr" rid="B15">Lin et al. 2022</xref>; <xref ref-type="bibr" rid="B14">Li et al. 2025</xref>; <xref ref-type="bibr" rid="B30">Song et al. 2025</xref>). <italic><tp:taxon-name><tp:taxon-name-part taxon-name-part-type="genus" reg="Odorrana">Odorrana</tp:taxon-name-part> <tp:taxon-name-part taxon-name-part-type="species" reg="nagao">nagao</tp:taxon-name-part></tp:taxon-name></italic> sp. nov. is distinguishable from its congeners by a combination of the following morphological characters: (1) size medium (<abbrev xmlns:xlink="http://www.w3.org/1999/xlink" xlink:title="snout-vent length" xlink:type="simple">SVL</abbrev> 37.4 mm in male, 47.1–54.7 mm in females); (2) head longer than wide; (3) tympanum distinct, round, ~50% of the diameter of eye; (4) vomerine teeth present; (5) male without external vocal sac; (6) nuptial pad present on finger I in male; (7) webbing formula I0–1II0–1III0–11/3IV11/3–1/4V; (8) tibio-tarsal articulation reaching the tip of snout when hindlimb adpressed along body; (9) dorsolateral conical spines present; (10) dorsolateral fold present; (11) dorsum moss-green with brown mottling; (12) ventral surface cream with dark brown mottling.</p><fig id="F4" position="float" orientation="portrait"><object-id xmlns:xlink="http://www.w3.org/1999/xlink" content-type="doi" xlink:type="simple">10.3897/zookeys.1280.192981.figure4</object-id><object-id xmlns:xlink="http://www.w3.org/1999/xlink" content-type="arpha" xlink:type="simple">F6BF6D9A-16A7-513F-8B30-71C8D2B3FCAA</object-id><label>Figure 4.</label><caption><p>Dorsolateral view of <italic><tp:taxon-name><tp:taxon-name-part taxon-name-part-type="genus" reg="Odorrana">Odorrana</tp:taxon-name-part> <tp:taxon-name-part taxon-name-part-type="species" reg="nagao">nagao</tp:taxon-name-part></tp:taxon-name></italic> sp. nov., holotype (<abbrev xmlns:xlink="http://www.w3.org/1999/xlink" xlink:title="Institute of Biology" xlink:type="simple">IB</abbrev> A.4505, male) in life.</p></caption><graphic xmlns:xlink="http://www.w3.org/1999/xlink" xlink:href="zookeys-1280-245_article-192981__-g004.jpg" id="oo_1654528.jpg" position="float" orientation="portrait" xlink:type="simple"><uri content-type="original_file" xlink:type="simple">https://binary.pensoft.net/fig/1654528</uri></graphic></fig></tp:treatment-sec><tp:treatment-sec sec-type="Description of holotype"><title>Description of holotype.</title><p>Adult male, size medium (<abbrev xmlns:xlink="http://www.w3.org/1999/xlink" xlink:title="snout-vent length" xlink:type="simple">SVL</abbrev> 37.4 mm); head longer than wide (<abbrev xmlns:xlink="http://www.w3.org/1999/xlink" xlink:title="head length" xlink:type="simple">HL</abbrev> 14.3 mm, <abbrev xmlns:xlink="http://www.w3.org/1999/xlink" xlink:title="maximum head width" xlink:type="simple">HW</abbrev> 12.2 mm); snout obtusely round in dorsal view, projecting beyond lower jaw, round in profile; nostril lateral, closer to snout tip than eye (<abbrev xmlns:xlink="http://www.w3.org/1999/xlink" xlink:title="distance from nostril to tip of snout" xlink:type="simple">NS</abbrev> 2.3 mm, <abbrev xmlns:xlink="http://www.w3.org/1999/xlink" xlink:title="distance from anterior corner of orbit to nostril" xlink:type="simple">EN</abbrev> 3.4 mm); canthus distinct; pupil horizontally oval; loreal region slightly concave and oblique; rostral length greater than eye diameter (<abbrev xmlns:xlink="http://www.w3.org/1999/xlink" xlink:title="rostral length" xlink:type="simple">RL</abbrev> 5.7 mm, <abbrev xmlns:xlink="http://www.w3.org/1999/xlink" xlink:title="eye diameter" xlink:type="simple">ED</abbrev> 5.2 mm); interorbital distance wider than internarial distance and upper eyelid (<abbrev xmlns:xlink="http://www.w3.org/1999/xlink" xlink:title="interorbital distance" xlink:type="simple">IOD</abbrev> 3.6 mm, <abbrev xmlns:xlink="http://www.w3.org/1999/xlink" xlink:title="internarial distance" xlink:type="simple">IND</abbrev> 3.4 mm, <abbrev xmlns:xlink="http://www.w3.org/1999/xlink" xlink:title="maximum width of upper eyelid" xlink:type="simple">UEW</abbrev> 2.9 mm); tympanum distinct, round, smaller than eye diameter (<abbrev xmlns:xlink="http://www.w3.org/1999/xlink" xlink:title="tympanum diameter" xlink:type="simple">TD</abbrev>/<abbrev xmlns:xlink="http://www.w3.org/1999/xlink" xlink:title="eye diameter" xlink:type="simple">ED</abbrev> 0.54); vomerine teeth present, on two oblique ridges; tongue cordiform, deeply notched posteriorly; external vocal sac absent.</p><fig id="F5" position="float" orientation="portrait"><object-id xmlns:xlink="http://www.w3.org/1999/xlink" content-type="doi" xlink:type="simple">10.3897/zookeys.1280.192981.figure5</object-id><object-id xmlns:xlink="http://www.w3.org/1999/xlink" content-type="arpha" xlink:type="simple">A9249458-AB7E-55A8-A1E4-4F21812F7354</object-id><label>Figure 5.</label><caption><p><italic><tp:taxon-name><tp:taxon-name-part taxon-name-part-type="genus" reg="Odorrana">Odorrana</tp:taxon-name-part> <tp:taxon-name-part taxon-name-part-type="species" reg="nagao">nagao</tp:taxon-name-part></tp:taxon-name></italic> sp. nov., holotype (<abbrev xmlns:xlink="http://www.w3.org/1999/xlink" xlink:title="Institute of Biology" xlink:type="simple">IB</abbrev> A.4505, male). <bold>A</bold>. Dorsal view of left hand; <bold>B</bold>. Underside of right hand; <bold>C</bold>. Underside of right foot. Scale bars: 5 mm</p></caption><graphic xmlns:xlink="http://www.w3.org/1999/xlink" xlink:href="zookeys-1280-245_article-192981__-g005.jpg" id="oo_1654529.jpg" position="float" orientation="portrait" xlink:type="simple"><uri content-type="original_file" xlink:type="simple">https://binary.pensoft.net/fig/1654529</uri></graphic></fig><p>Forelimbs slender; fingers slender, relative finger lengths II &lt; I &lt; IV &lt; III; tips of fingers II, III, and IV expanded into discs with lateroventral grooves, discs of fingers III and IV prominently enlarged, transverse oval, the disc of finger IV the widest, tip of finger I without lateroventral grooves; fingers free of webbing; subarticular tubercles round, formula 1, 1, 2, 2; inner metatarsal tubercle elongate; outer metatarsal tubercle small; nuptial pad present on finger I.</p><fig id="F6" position="float" orientation="portrait"><object-id xmlns:xlink="http://www.w3.org/1999/xlink" content-type="doi" xlink:type="simple">10.3897/zookeys.1280.192981.figure6</object-id><object-id xmlns:xlink="http://www.w3.org/1999/xlink" content-type="arpha" xlink:type="simple">13A64212-7EC5-5129-9A24-8043CC0100DE</object-id><label>Figure 6.</label><caption><p><italic><tp:taxon-name><tp:taxon-name-part taxon-name-part-type="genus" reg="Odorrana">Odorrana</tp:taxon-name-part> <tp:taxon-name-part taxon-name-part-type="species" reg="nagao">nagao</tp:taxon-name-part></tp:taxon-name></italic> sp. nov., paratype (<abbrev xmlns:xlink="http://www.w3.org/1999/xlink" xlink:title="Institute of Biology" xlink:type="simple">IB</abbrev> A.4506, female) in life. <bold>A</bold>. Dorsolateral view; <bold>B</bold>. Ventral view.</p></caption><graphic xmlns:xlink="http://www.w3.org/1999/xlink" xlink:href="zookeys-1280-245_article-192981__-g006.jpg" id="oo_1654530.jpg" position="float" orientation="portrait" xlink:type="simple"><uri content-type="original_file" xlink:type="simple">https://binary.pensoft.net/fig/1654530</uri></graphic></fig><p>Hindlimbs long; thigh shorter than tibia (<abbrev xmlns:xlink="http://www.w3.org/1999/xlink" xlink:title="femur length" xlink:type="simple">FeL</abbrev> 18.4 mm, <abbrev xmlns:xlink="http://www.w3.org/1999/xlink" xlink:title="tibia length" xlink:type="simple">TbL</abbrev> 21.4 mm); tibia ~5× longer than wide (<abbrev xmlns:xlink="http://www.w3.org/1999/xlink" xlink:title="tibia length" xlink:type="simple">TbL</abbrev>/<abbrev xmlns:xlink="http://www.w3.org/1999/xlink" xlink:title="maximum tibia width" xlink:type="simple">TbW</abbrev> 5.2), tips of toes expanded into discs with lateroventral grooves; relative toe lengths I &lt; II &lt; III &lt; V &lt; IV; webbing well developed, formula I0–1II0–1III0–11/3IV11/3–1/4V; subarticular tubercles present, formula 1, 1, 2, 3, 2; inner metatarsal tubercle oval; outer metatarsal tubercle absent; tibio-tarsal articulation reaching the tip of snout when hindlimb adpressed along body.</p></tp:treatment-sec><tp:treatment-sec sec-type="Skin texture in life"><title>Skin texture in life.</title><p>Dorsal surface of head and body smooth; flank and dorsal surface of fore and hind limbs with small tubercles; tiny spinules present on anterior and posterior edge of tympanum; supratympanic fold weakly developed; dorsolateral conical spines present; dorsolateral fold present; throat, chest, belly and ventral surface of thigh smooth.</p></tp:treatment-sec><tp:treatment-sec sec-type="Coloration in life"><title>Coloration in life.</title><p>Iris black, surrounded by a golden network; dorsum and upper part of flank moss-green with brown mottling; dorsal surface of fore and hind limbs moss-green with dark brown cross bars; upper lip with dark brown bars; ventral surface of limb slightly pink; throat, chest, and belly cream with dark brown mottling; toe webbing dark brown.</p></tp:treatment-sec><tp:treatment-sec sec-type="Variation"><title>Variation.</title><p>Male smaller than females; male with nuptial pads present on finger I (absent in females), and females having creamy yellow eggs, without black poles. Measurements and morphological characters of the type series are given in Table <xref ref-type="table" rid="T4">4</xref>.</p><table-wrap id="T4" position="float" orientation="portrait"><label>Table 4.</label><caption><p>Measurements (in mm) and proportions of the type series of <italic><tp:taxon-name><tp:taxon-name-part taxon-name-part-type="genus" reg="Odorrana">Odorrana</tp:taxon-name-part> <tp:taxon-name-part taxon-name-part-type="species" reg="nagao">nagao</tp:taxon-name-part></tp:taxon-name></italic> sp. nov. (H = holotype, P = paratype, <abbrev xmlns:xlink="http://www.w3.org/1999/xlink" xlink:title="standard deviation" xlink:type="simple">SD</abbrev> = standard deviation, M = male, F = female; for other abbreviations see Materials and methods).</p></caption><table><tbody><tr><td rowspan="1" colspan="1">Voucher</td><td rowspan="1" colspan="1"><abbrev xmlns:xlink="http://www.w3.org/1999/xlink" xlink:title="Institute of Biology" xlink:type="simple">IB</abbrev> A.4505</td><td rowspan="1" colspan="1"><abbrev xmlns:xlink="http://www.w3.org/1999/xlink" xlink:title="Institute of Biology" xlink:type="simple">IB</abbrev> A.4506</td><td rowspan="1" colspan="1"><abbrev xmlns:xlink="http://www.w3.org/1999/xlink" xlink:title="Institute of Biology" xlink:type="simple">IB</abbrev> A.4507</td><td rowspan="1" colspan="1"><abbrev xmlns:xlink="http://www.w3.org/1999/xlink" xlink:title="Institute of Biology" xlink:type="simple">IB</abbrev> A.4508</td><td rowspan="1" colspan="1"><abbrev xmlns:xlink="http://www.w3.org/1999/xlink" xlink:title="Institute of Biology" xlink:type="simple">IB</abbrev> A.4509</td><td rowspan="1" colspan="1">Min.–Max.</td><td rowspan="1" colspan="1">Mean ± <abbrev xmlns:xlink="http://www.w3.org/1999/xlink" xlink:title="standard deviation" xlink:type="simple">SD</abbrev></td></tr><tr><td rowspan="1" colspan="1">Sex</td><td rowspan="1" colspan="1">M</td><td rowspan="1" colspan="1">F</td><td rowspan="1" colspan="1">F</td><td rowspan="1" colspan="1">F</td><td rowspan="1" colspan="1">F</td><td rowspan="1" colspan="1">(<italic>N</italic> = 4)</td><td rowspan="1" colspan="1">(<italic>N</italic> = 4)</td></tr><tr><td rowspan="1" colspan="1">Type status</td><td rowspan="1" colspan="1">H</td><td rowspan="1" colspan="1">P</td><td rowspan="1" colspan="1">P</td><td rowspan="1" colspan="1">P</td><td rowspan="1" colspan="1">P</td><td rowspan="1" colspan="1"/><td rowspan="1" colspan="1"/></tr><tr><td rowspan="1" colspan="1">
                      <abbrev xmlns:xlink="http://www.w3.org/1999/xlink" xlink:title="snout-vent length" xlink:type="simple">SVL</abbrev>
                    </td><td rowspan="1" colspan="1">37.4</td><td rowspan="1" colspan="1">54.2</td><td rowspan="1" colspan="1">54.7</td><td rowspan="1" colspan="1">52.8</td><td rowspan="1" colspan="1">47.1</td><td rowspan="1" colspan="1">47.1–54.7</td><td rowspan="1" colspan="1">52.2 ± 3.5</td></tr><tr><td rowspan="1" colspan="1">AG</td><td rowspan="1" colspan="1">16.2</td><td rowspan="1" colspan="1">24.7</td><td rowspan="1" colspan="1">25.4</td><td rowspan="1" colspan="1">23.9</td><td rowspan="1" colspan="1">19.8</td><td rowspan="1" colspan="1">19.8–25.4</td><td rowspan="1" colspan="1">23.5 ± 2.5</td></tr><tr><td rowspan="1" colspan="1">
                      <abbrev xmlns:xlink="http://www.w3.org/1999/xlink" xlink:title="maximum head width" xlink:type="simple">HW</abbrev>
                    </td><td rowspan="1" colspan="1">12.2</td><td rowspan="1" colspan="1">18.1</td><td rowspan="1" colspan="1">17.9</td><td rowspan="1" colspan="1">17.4</td><td rowspan="1" colspan="1">16.3</td><td rowspan="1" colspan="1">16.3–18.1</td><td rowspan="1" colspan="1">17.4 ± 0.8</td></tr><tr><td rowspan="1" colspan="1">
                      <abbrev xmlns:xlink="http://www.w3.org/1999/xlink" xlink:title="head length" xlink:type="simple">HL</abbrev>
                    </td><td rowspan="1" colspan="1">14.3</td><td rowspan="1" colspan="1">21.1</td><td rowspan="1" colspan="1">20.9</td><td rowspan="1" colspan="1">20.4</td><td rowspan="1" colspan="1">19.1</td><td rowspan="1" colspan="1">19.1–21.1</td><td rowspan="1" colspan="1">20.1 ± 0.9</td></tr><tr><td rowspan="1" colspan="1">
                      <abbrev xmlns:xlink="http://www.w3.org/1999/xlink" xlink:title="distance from posterior margin of mandible to nostril" xlink:type="simple">MN</abbrev>
                    </td><td rowspan="1" colspan="1">12.5</td><td rowspan="1" colspan="1">17.3</td><td rowspan="1" colspan="1">17.7</td><td rowspan="1" colspan="1">17.1</td><td rowspan="1" colspan="1">16.6</td><td rowspan="1" colspan="1">16.3–18.1</td><td rowspan="1" colspan="1">17.1 ± 0.5</td></tr><tr><td rowspan="1" colspan="1">
                      <abbrev xmlns:xlink="http://www.w3.org/1999/xlink" xlink:title="distance from posterior margin of mandible to anterior margin of orbit" xlink:type="simple">MFE</abbrev>
                    </td><td rowspan="1" colspan="1">9.5</td><td rowspan="1" colspan="1">12.7</td><td rowspan="1" colspan="1">12.8</td><td rowspan="1" colspan="1">12.3</td><td rowspan="1" colspan="1">12.2</td><td rowspan="1" colspan="1">12.2–12.8</td><td rowspan="1" colspan="1">12.5 ± 0.3</td></tr><tr><td rowspan="1" colspan="1">
                      <abbrev xmlns:xlink="http://www.w3.org/1999/xlink" xlink:title="distance from posterior margin of mandible to posterior margin of eye" xlink:type="simple">MBE</abbrev>
                    </td><td rowspan="1" colspan="1">5.2</td><td rowspan="1" colspan="1">7.4</td><td rowspan="1" colspan="1">7.5</td><td rowspan="1" colspan="1">7.2</td><td rowspan="1" colspan="1">7.4</td><td rowspan="1" colspan="1">7.2–7.5</td><td rowspan="1" colspan="1">7.3 ± 0.1</td></tr><tr><td rowspan="1" colspan="1">
                      <abbrev xmlns:xlink="http://www.w3.org/1999/xlink" xlink:title="rostral length" xlink:type="simple">RL</abbrev>
                    </td><td rowspan="1" colspan="1">5.7</td><td rowspan="1" colspan="1">8.3</td><td rowspan="1" colspan="1">8.2</td><td rowspan="1" colspan="1">7.9</td><td rowspan="1" colspan="1">7.5</td><td rowspan="1" colspan="1">7.5–8.3</td><td rowspan="1" colspan="1">8.0 ± 0.4</td></tr><tr><td rowspan="1" colspan="1">
                      <abbrev xmlns:xlink="http://www.w3.org/1999/xlink" xlink:title="eye diameter" xlink:type="simple">ED</abbrev>
                    </td><td rowspan="1" colspan="1">5.2</td><td rowspan="1" colspan="1">6.9</td><td rowspan="1" colspan="1">7.1</td><td rowspan="1" colspan="1">6.6</td><td rowspan="1" colspan="1">6.5</td><td rowspan="1" colspan="1">6.5–7.1</td><td rowspan="1" colspan="1">6.8 ± 0.3</td></tr><tr><td rowspan="1" colspan="1">
                      <abbrev xmlns:xlink="http://www.w3.org/1999/xlink" xlink:title="distance from nostril to tip of snout" xlink:type="simple">NS</abbrev>
                    </td><td rowspan="1" colspan="1">2.5</td><td rowspan="1" colspan="1">4.0</td><td rowspan="1" colspan="1">3.7</td><td rowspan="1" colspan="1">3.9</td><td rowspan="1" colspan="1">3.3</td><td rowspan="1" colspan="1">3.3–4.0</td><td rowspan="1" colspan="1">3.7 ± 0.3</td></tr><tr><td rowspan="1" colspan="1">
                      <abbrev xmlns:xlink="http://www.w3.org/1999/xlink" xlink:title="distance from anterior corner of orbit to nostril" xlink:type="simple">EN</abbrev>
                    </td><td rowspan="1" colspan="1">3.2</td><td rowspan="1" colspan="1">4.3</td><td rowspan="1" colspan="1">4.5</td><td rowspan="1" colspan="1">4.3</td><td rowspan="1" colspan="1">4.1</td><td rowspan="1" colspan="1">4.1–4.5</td><td rowspan="1" colspan="1">4.3 ± 0.2</td></tr><tr><td rowspan="1" colspan="1">
                      <abbrev xmlns:xlink="http://www.w3.org/1999/xlink" xlink:title="tympanum diameter" xlink:type="simple">TD</abbrev>
                    </td><td rowspan="1" colspan="1">2.8</td><td rowspan="1" colspan="1">3.9</td><td rowspan="1" colspan="1">4.0</td><td rowspan="1" colspan="1">3.6</td><td rowspan="1" colspan="1">3.5</td><td rowspan="1" colspan="1">3.5–4.0</td><td rowspan="1" colspan="1">3.8 ± 0.2</td></tr><tr><td rowspan="1" colspan="1">
                      <abbrev xmlns:xlink="http://www.w3.org/1999/xlink" xlink:title="distance from anterior margin of tympanum to posterior corner of orbit" xlink:type="simple">TYE</abbrev>
                    </td><td rowspan="1" colspan="1">1.2</td><td rowspan="1" colspan="1">1.9</td><td rowspan="1" colspan="1">2.8</td><td rowspan="1" colspan="1">2.2</td><td rowspan="1" colspan="1">2.1</td><td rowspan="1" colspan="1">1.9–2.8</td><td rowspan="1" colspan="1">2.3 ± 0.4</td></tr><tr><td rowspan="1" colspan="1">
                      <abbrev xmlns:xlink="http://www.w3.org/1999/xlink" xlink:title="maximum width of upper eyelid" xlink:type="simple">UEW</abbrev>
                    </td><td rowspan="1" colspan="1">2.9</td><td rowspan="1" colspan="1">4.2</td><td rowspan="1" colspan="1">4.4</td><td rowspan="1" colspan="1">4.1</td><td rowspan="1" colspan="1">4.1</td><td rowspan="1" colspan="1">4.1–4.4</td><td rowspan="1" colspan="1">4.2 ± 0.1</td></tr><tr><td rowspan="1" colspan="1">
                      <abbrev xmlns:xlink="http://www.w3.org/1999/xlink" xlink:title="interorbital distance" xlink:type="simple">IOD</abbrev>
                    </td><td rowspan="1" colspan="1">3.6</td><td rowspan="1" colspan="1">5.5</td><td rowspan="1" colspan="1">6.2</td><td rowspan="1" colspan="1">5.7</td><td rowspan="1" colspan="1">5.3</td><td rowspan="1" colspan="1">5.3–6.2</td><td rowspan="1" colspan="1">5.7 ± 0.4</td></tr><tr><td rowspan="1" colspan="1">
                      <abbrev xmlns:xlink="http://www.w3.org/1999/xlink" xlink:title="internarial distance" xlink:type="simple">IND</abbrev>
                    </td><td rowspan="1" colspan="1">3.4</td><td rowspan="1" colspan="1">5.4</td><td rowspan="1" colspan="1">5.5</td><td rowspan="1" colspan="1">5.6</td><td rowspan="1" colspan="1">4.8</td><td rowspan="1" colspan="1">4.8–5.6</td><td rowspan="1" colspan="1">5.3 ± 0.4</td></tr><tr><td rowspan="1" colspan="1">
                      <abbrev xmlns:xlink="http://www.w3.org/1999/xlink" xlink:title="distance between anterior margins of orbits" xlink:type="simple">DAE</abbrev>
                    </td><td rowspan="1" colspan="1">6.5</td><td rowspan="1" colspan="1">9.5</td><td rowspan="1" colspan="1">9.8</td><td rowspan="1" colspan="1">9.4</td><td rowspan="1" colspan="1">8.7</td><td rowspan="1" colspan="1">8.7–9.8</td><td rowspan="1" colspan="1">9.4 ± 0.5</td></tr><tr><td rowspan="1" colspan="1">DPE</td><td rowspan="1" colspan="1">10.2</td><td rowspan="1" colspan="1">14.1</td><td rowspan="1" colspan="1">14.3</td><td rowspan="1" colspan="1">14.5</td><td rowspan="1" colspan="1">13.1</td><td rowspan="1" colspan="1">13.1–14.6</td><td rowspan="1" colspan="1">14.0 ± 0.6</td></tr><tr><td rowspan="1" colspan="1">
                      <abbrev xmlns:xlink="http://www.w3.org/1999/xlink" xlink:title="upper arm length" xlink:type="simple">UAL</abbrev>
                    </td><td rowspan="1" colspan="1">7.8</td><td rowspan="1" colspan="1">12.1</td><td rowspan="1" colspan="1">12.3</td><td rowspan="1" colspan="1">12.4</td><td rowspan="1" colspan="1">9.8</td><td rowspan="1" colspan="1">9.8–12.4</td><td rowspan="1" colspan="1">11.7 ± 1.2</td></tr><tr><td rowspan="1" colspan="1">
                      <abbrev xmlns:xlink="http://www.w3.org/1999/xlink" xlink:title="radiulna length" xlink:type="simple">RAD</abbrev>
                    </td><td rowspan="1" colspan="1">9.2</td><td rowspan="1" colspan="1">12.9</td><td rowspan="1" colspan="1">13.5</td><td rowspan="1" colspan="1">13.7</td><td rowspan="1" colspan="1">12.3</td><td rowspan="1" colspan="1">12.3–13.7</td><td rowspan="1" colspan="1">13.1 ± 0.6</td></tr><tr><td rowspan="1" colspan="1">
                      <abbrev xmlns:xlink="http://www.w3.org/1999/xlink" xlink:title="hand length" xlink:type="simple">HND</abbrev>
                    </td><td rowspan="1" colspan="1">11.3</td><td rowspan="1" colspan="1">16.4</td><td rowspan="1" colspan="1">16.3</td><td rowspan="1" colspan="1">16.7</td><td rowspan="1" colspan="1">15.2</td><td rowspan="1" colspan="1">15.2–16.7</td><td rowspan="1" colspan="1">16.2 ± 0.7</td></tr><tr><td rowspan="1" colspan="1">HAL</td><td rowspan="1" colspan="1">20.5</td><td rowspan="1" colspan="1">29.3</td><td rowspan="1" colspan="1">29.8</td><td rowspan="1" colspan="1">30.4</td><td rowspan="1" colspan="1">27.5</td><td rowspan="1" colspan="1">27.5–30.4</td><td rowspan="1" colspan="1">29.3 ± 1.3</td></tr><tr><td rowspan="1" colspan="1">
                      <abbrev xmlns:xlink="http://www.w3.org/1999/xlink" xlink:title="nuptial pad length – finger I" xlink:type="simple">NPL</abbrev>
                    </td><td rowspan="1" colspan="1">3.7</td><td rowspan="1" colspan="1">–</td><td rowspan="1" colspan="1">–</td><td rowspan="1" colspan="1">–</td><td rowspan="1" colspan="1">–</td><td rowspan="1" colspan="1">–</td><td rowspan="1" colspan="1">–</td></tr><tr><td rowspan="1" colspan="1">
                      <abbrev xmlns:xlink="http://www.w3.org/1999/xlink" xlink:title="width of discs of fingers III" xlink:type="simple">fd3</abbrev>
                    </td><td rowspan="1" colspan="1">1.6</td><td rowspan="1" colspan="1">2.1</td><td rowspan="1" colspan="1">2.4</td><td rowspan="1" colspan="1">2.3</td><td rowspan="1" colspan="1">1.9</td><td rowspan="1" colspan="1">1.9–2.4</td><td rowspan="1" colspan="1">2.2 ± 0.2</td></tr><tr><td rowspan="1" colspan="1">
                      <abbrev xmlns:xlink="http://www.w3.org/1999/xlink" xlink:title="femur length" xlink:type="simple">FeL</abbrev>
                    </td><td rowspan="1" colspan="1">18.4</td><td rowspan="1" colspan="1">25.8</td><td rowspan="1" colspan="1">24.9</td><td rowspan="1" colspan="1">27.1</td><td rowspan="1" colspan="1">26.3</td><td rowspan="1" colspan="1">24.9–27.1</td><td rowspan="1" colspan="1">26.0 ± 0.9</td></tr><tr><td rowspan="1" colspan="1">
                      <abbrev xmlns:xlink="http://www.w3.org/1999/xlink" xlink:title="tibia length" xlink:type="simple">TbL</abbrev>
                    </td><td rowspan="1" colspan="1">21.4</td><td rowspan="1" colspan="1">30.5</td><td rowspan="1" colspan="1">29.9</td><td rowspan="1" colspan="1">30.9</td><td rowspan="1" colspan="1">28.8</td><td rowspan="1" colspan="1">28.8–30.9</td><td rowspan="1" colspan="1">30.0 ± 0.9</td></tr><tr><td rowspan="1" colspan="1">
                      <abbrev xmlns:xlink="http://www.w3.org/1999/xlink" xlink:title="maximum tibia width" xlink:type="simple">TbW</abbrev>
                    </td><td rowspan="1" colspan="1">4.1</td><td rowspan="1" colspan="1">5.9</td><td rowspan="1" colspan="1">6.4</td><td rowspan="1" colspan="1">5.7</td><td rowspan="1" colspan="1">5.2</td><td rowspan="1" colspan="1">5.2–6.4</td><td rowspan="1" colspan="1">5.8 ± 0.5</td></tr><tr><td rowspan="1" colspan="1">
                      <abbrev xmlns:xlink="http://www.w3.org/1999/xlink" xlink:title="foot length" xlink:type="simple">FoL</abbrev>
                    </td><td rowspan="1" colspan="1">30.9</td><td rowspan="1" colspan="1">42.7</td><td rowspan="1" colspan="1">41.3</td><td rowspan="1" colspan="1">42.0</td><td rowspan="1" colspan="1">40.8</td><td rowspan="1" colspan="1">40.8–42.7</td><td rowspan="1" colspan="1">41.7 ± 0.8</td></tr><tr><td rowspan="1" colspan="1">
                      <abbrev xmlns:xlink="http://www.w3.org/1999/xlink" xlink:title="width of discs of toe IV" xlink:type="simple">td4</abbrev>
                    </td><td rowspan="1" colspan="1">1.2</td><td rowspan="1" colspan="1">1.6</td><td rowspan="1" colspan="1">1.9</td><td rowspan="1" colspan="1">1.7</td><td rowspan="1" colspan="1">1.5</td><td rowspan="1" colspan="1">1.5–1.9</td><td rowspan="1" colspan="1">1.7 ± 0.2</td></tr><tr><td rowspan="1" colspan="1"><abbrev xmlns:xlink="http://www.w3.org/1999/xlink" xlink:title="head length" xlink:type="simple">HL</abbrev>/<abbrev xmlns:xlink="http://www.w3.org/1999/xlink" xlink:title="snout-vent length" xlink:type="simple">SVL</abbrev></td><td rowspan="1" colspan="1">0.38</td><td rowspan="1" colspan="1">0.39</td><td rowspan="1" colspan="1">0.38</td><td rowspan="1" colspan="1">0.39</td><td rowspan="1" colspan="1">0.41</td><td rowspan="1" colspan="1">0.38–0.41</td><td rowspan="1" colspan="1">0.39 ± 0.01</td></tr><tr><td rowspan="1" colspan="1"><abbrev xmlns:xlink="http://www.w3.org/1999/xlink" xlink:title="maximum head width" xlink:type="simple">HW</abbrev>/<abbrev xmlns:xlink="http://www.w3.org/1999/xlink" xlink:title="snout-vent length" xlink:type="simple">SVL</abbrev></td><td rowspan="1" colspan="1">0.33</td><td rowspan="1" colspan="1">0.33</td><td rowspan="1" colspan="1">0.33</td><td rowspan="1" colspan="1">0.33</td><td rowspan="1" colspan="1">0.35</td><td rowspan="1" colspan="1">0.33–0.35</td><td rowspan="1" colspan="1">0.33 ± 0.01</td></tr><tr><td rowspan="1" colspan="1"><abbrev xmlns:xlink="http://www.w3.org/1999/xlink" xlink:title="head length" xlink:type="simple">HL</abbrev>/<abbrev xmlns:xlink="http://www.w3.org/1999/xlink" xlink:title="maximum head width" xlink:type="simple">HW</abbrev></td><td rowspan="1" colspan="1">1.17</td><td rowspan="1" colspan="1">1.17</td><td rowspan="1" colspan="1">1.16</td><td rowspan="1" colspan="1">1.17</td><td rowspan="1" colspan="1">1.18</td><td rowspan="1" colspan="1">1.16–1.18</td><td rowspan="1" colspan="1">1.17 ± 0.01</td></tr><tr><td rowspan="1" colspan="1"><abbrev xmlns:xlink="http://www.w3.org/1999/xlink" xlink:title="tympanum diameter" xlink:type="simple">TD</abbrev>/<abbrev xmlns:xlink="http://www.w3.org/1999/xlink" xlink:title="eye diameter" xlink:type="simple">ED</abbrev></td><td rowspan="1" colspan="1">0.54</td><td rowspan="1" colspan="1">0.57</td><td rowspan="1" colspan="1">0.56</td><td rowspan="1" colspan="1">0.55</td><td rowspan="1" colspan="1">0.54</td><td rowspan="1" colspan="1">0.54–0.57</td><td rowspan="1" colspan="1">0.55 ± 0.01</td></tr><tr><td rowspan="1" colspan="1"><abbrev xmlns:xlink="http://www.w3.org/1999/xlink" xlink:title="eye diameter" xlink:type="simple">ED</abbrev>/<abbrev xmlns:xlink="http://www.w3.org/1999/xlink" xlink:title="rostral length" xlink:type="simple">RL</abbrev></td><td rowspan="1" colspan="1">0.91</td><td rowspan="1" colspan="1">0.83</td><td rowspan="1" colspan="1">0.87</td><td rowspan="1" colspan="1">0.84</td><td rowspan="1" colspan="1">0.87</td><td rowspan="1" colspan="1">0.83–0.87</td><td rowspan="1" colspan="1">0.85 ± 0.02</td></tr><tr><td rowspan="1" colspan="1"><abbrev xmlns:xlink="http://www.w3.org/1999/xlink" xlink:title="rostral length" xlink:type="simple">RL</abbrev>/<abbrev xmlns:xlink="http://www.w3.org/1999/xlink" xlink:title="snout-vent length" xlink:type="simple">SVL</abbrev></td><td rowspan="1" colspan="1">0.15</td><td rowspan="1" colspan="1">0.15</td><td rowspan="1" colspan="1">0.15</td><td rowspan="1" colspan="1">0.15</td><td rowspan="1" colspan="1">0.16</td><td rowspan="1" colspan="1">0.15–0.16</td><td rowspan="1" colspan="1">0.15 ± 0.01</td></tr><tr><td rowspan="1" colspan="1"><abbrev xmlns:xlink="http://www.w3.org/1999/xlink" xlink:title="distance from nostril to tip of snout" xlink:type="simple">NS</abbrev>/<abbrev xmlns:xlink="http://www.w3.org/1999/xlink" xlink:title="distance from anterior corner of orbit to nostril" xlink:type="simple">EN</abbrev></td><td rowspan="1" colspan="1">0.78</td><td rowspan="1" colspan="1">0.93</td><td rowspan="1" colspan="1">0.82</td><td rowspan="1" colspan="1">0.91</td><td rowspan="1" colspan="1">0.80</td><td rowspan="1" colspan="1">0.80–0.93</td><td rowspan="1" colspan="1">0.87 ± 0.06</td></tr><tr><td rowspan="1" colspan="1"><abbrev xmlns:xlink="http://www.w3.org/1999/xlink" xlink:title="interorbital distance" xlink:type="simple">IOD</abbrev>/<abbrev xmlns:xlink="http://www.w3.org/1999/xlink" xlink:title="maximum width of upper eyelid" xlink:type="simple">UEW</abbrev></td><td rowspan="1" colspan="1">1.24</td><td rowspan="1" colspan="1">1.31</td><td rowspan="1" colspan="1">1.41</td><td rowspan="1" colspan="1">1.39</td><td rowspan="1" colspan="1">1.29</td><td rowspan="1" colspan="1">1.29–1.41</td><td rowspan="1" colspan="1">1.35 ± 0.06</td></tr><tr><td rowspan="1" colspan="1"><abbrev xmlns:xlink="http://www.w3.org/1999/xlink" xlink:title="interorbital distance" xlink:type="simple">IOD</abbrev>/<abbrev xmlns:xlink="http://www.w3.org/1999/xlink" xlink:title="internarial distance" xlink:type="simple">IND</abbrev></td><td rowspan="1" colspan="1">1.06</td><td rowspan="1" colspan="1">1.02</td><td rowspan="1" colspan="1">1.13</td><td rowspan="1" colspan="1">1.02</td><td rowspan="1" colspan="1">1.10</td><td rowspan="1" colspan="1">1.02–1.13</td><td rowspan="1" colspan="1">1.07 ± 0.06</td></tr><tr><td rowspan="1" colspan="1"><abbrev xmlns:xlink="http://www.w3.org/1999/xlink" xlink:title="upper arm length" xlink:type="simple">UAL</abbrev>/<abbrev xmlns:xlink="http://www.w3.org/1999/xlink" xlink:title="snout-vent length" xlink:type="simple">SVL</abbrev></td><td rowspan="1" colspan="1">0.21</td><td rowspan="1" colspan="1">0.22</td><td rowspan="1" colspan="1">0.22</td><td rowspan="1" colspan="1">0.23</td><td rowspan="1" colspan="1">0.21</td><td rowspan="1" colspan="1">0.21–0.23</td><td rowspan="1" colspan="1">0.22 ± 0.01</td></tr><tr><td rowspan="1" colspan="1">HAL/<abbrev xmlns:xlink="http://www.w3.org/1999/xlink" xlink:title="snout-vent length" xlink:type="simple">SVL</abbrev></td><td rowspan="1" colspan="1">0.55</td><td rowspan="1" colspan="1">0.54</td><td rowspan="1" colspan="1">0.54</td><td rowspan="1" colspan="1">0.58</td><td rowspan="1" colspan="1">0.58</td><td rowspan="1" colspan="1">0.54–0.58</td><td rowspan="1" colspan="1">0.56 ± 0.02</td></tr><tr><td rowspan="1" colspan="1"><abbrev xmlns:xlink="http://www.w3.org/1999/xlink" xlink:title="width of discs of fingers III" xlink:type="simple">fd3</abbrev>/<abbrev xmlns:xlink="http://www.w3.org/1999/xlink" xlink:title="tympanum diameter" xlink:type="simple">TD</abbrev></td><td rowspan="1" colspan="1">0.57</td><td rowspan="1" colspan="1">0.54</td><td rowspan="1" colspan="1">0.60</td><td rowspan="1" colspan="1">0.64</td><td rowspan="1" colspan="1">0.54</td><td rowspan="1" colspan="1">0.54–0.64</td><td rowspan="1" colspan="1">0.58 ± 0.05</td></tr><tr><td rowspan="1" colspan="1"><abbrev xmlns:xlink="http://www.w3.org/1999/xlink" xlink:title="femur length" xlink:type="simple">FeL</abbrev>/<abbrev xmlns:xlink="http://www.w3.org/1999/xlink" xlink:title="snout-vent length" xlink:type="simple">SVL</abbrev></td><td rowspan="1" colspan="1">0.49</td><td rowspan="1" colspan="1">0.48</td><td rowspan="1" colspan="1">0.46</td><td rowspan="1" colspan="1">0.51</td><td rowspan="1" colspan="1">0.56</td><td rowspan="1" colspan="1">0.46–0.51</td><td rowspan="1" colspan="1">0.50 ± 0.04</td></tr><tr><td rowspan="1" colspan="1"><abbrev xmlns:xlink="http://www.w3.org/1999/xlink" xlink:title="foot length" xlink:type="simple">FoL</abbrev>/<abbrev xmlns:xlink="http://www.w3.org/1999/xlink" xlink:title="snout-vent length" xlink:type="simple">SVL</abbrev></td><td rowspan="1" colspan="1">0.83</td><td rowspan="1" colspan="1">0.79</td><td rowspan="1" colspan="1">0.76</td><td rowspan="1" colspan="1">0.80</td><td rowspan="1" colspan="1">0.87</td><td rowspan="1" colspan="1">0.76–0.87</td><td rowspan="1" colspan="1">0.80 ± 0.05</td></tr><tr><td rowspan="1" colspan="1"><abbrev xmlns:xlink="http://www.w3.org/1999/xlink" xlink:title="tibia length" xlink:type="simple">TbL</abbrev>/<abbrev xmlns:xlink="http://www.w3.org/1999/xlink" xlink:title="snout-vent length" xlink:type="simple">SVL</abbrev></td><td rowspan="1" colspan="1">0.57</td><td rowspan="1" colspan="1">0.56</td><td rowspan="1" colspan="1">0.55</td><td rowspan="1" colspan="1">0.59</td><td rowspan="1" colspan="1">0.61</td><td rowspan="1" colspan="1">0.55–0.61</td><td rowspan="1" colspan="1">0.57 ± 0.03</td></tr><tr><td rowspan="1" colspan="1"><abbrev xmlns:xlink="http://www.w3.org/1999/xlink" xlink:title="tibia length" xlink:type="simple">TbL</abbrev>/<abbrev xmlns:xlink="http://www.w3.org/1999/xlink" xlink:title="maximum tibia width" xlink:type="simple">TbW</abbrev></td><td rowspan="1" colspan="1">5.22</td><td rowspan="1" colspan="1">5.17</td><td rowspan="1" colspan="1">4.67</td><td rowspan="1" colspan="1">5.42</td><td rowspan="1" colspan="1">5.54</td><td rowspan="1" colspan="1">4.67–5.42</td><td rowspan="1" colspan="1">5.20 ± 0.4</td></tr><tr><td rowspan="1" colspan="1"><abbrev xmlns:xlink="http://www.w3.org/1999/xlink" xlink:title="width of discs of toe IV" xlink:type="simple">td4</abbrev>/<abbrev xmlns:xlink="http://www.w3.org/1999/xlink" xlink:title="tympanum diameter" xlink:type="simple">TD</abbrev></td><td rowspan="1" colspan="1">0.43</td><td rowspan="1" colspan="1">0.41</td><td rowspan="1" colspan="1">0.48</td><td rowspan="1" colspan="1">0.47</td><td rowspan="1" colspan="1">0.43</td><td rowspan="1" colspan="1">0.41–0.48</td><td rowspan="1" colspan="1">0.45 ± 0.03</td></tr></tbody></table></table-wrap></tp:treatment-sec><tp:treatment-sec sec-type="Etymology"><title>Etymology.</title><p>The new species is named in honor of the Nagao Natural Environment Foundation, Japan for the support of biodiversity research and nature conservation in Vietnam. For the common names, we suggest Nagao Odorous Frog (English), Ếch đá na-gao (Vietnamese).</p></tp:treatment-sec><tp:treatment-sec sec-type="Distribution"><title>Distribution.</title><p><italic><tp:taxon-name><tp:taxon-name-part taxon-name-part-type="genus" reg="Odorrana">Odorrana</tp:taxon-name-part> <tp:taxon-name-part taxon-name-part-type="species" reg="nagao">nagao</tp:taxon-name-part></tp:taxon-name></italic> sp. nov. is currently known only from the type locality in Cham Chu Nature Reserve, Tuyen Quang Province, Vietnam.</p></tp:treatment-sec><tp:treatment-sec sec-type="Ecological notes"><title>Ecological notes.</title><p>Specimens were found at night between 19:30 and 23:00, on rocks inside caves or near cave entrances, at elevations between 641 and 773 m a.s.l (Fig. <xref ref-type="fig" rid="F7">7A</xref>). The surrounding habitat is the secondary karst forest, composed of medium and small hardwoods, shrubs, and vines (Fig. <xref ref-type="fig" rid="F7">7B</xref>). Air temperature was recorded at 23.4–28.5 °C, and relative humidity at 62–86%. Other amphibian species found at the site were <italic><tp:taxon-name><tp:taxon-name-part taxon-name-part-type="genus" reg="Duttaphrynus">Duttaphrynus</tp:taxon-name-part> <tp:taxon-name-part taxon-name-part-type="species" reg="melanostictus">melanostictus</tp:taxon-name-part></tp:taxon-name></italic> (Schneider, 1799), <italic><tp:taxon-name><tp:taxon-name-part taxon-name-part-type="genus" reg="Microhyla">Microhyla</tp:taxon-name-part> <tp:taxon-name-part taxon-name-part-type="species" reg="butleri">butleri</tp:taxon-name-part></tp:taxon-name></italic> Boulenger, 1900, <italic><tp:taxon-name><tp:taxon-name-part taxon-name-part-type="genus" reg="Fejervarya">Fejervarya</tp:taxon-name-part> <tp:taxon-name-part taxon-name-part-type="species" reg="limnocharis">limnocharis</tp:taxon-name-part></tp:taxon-name></italic> (Gravenhorst, 1829), <italic><tp:taxon-name><tp:taxon-name-part taxon-name-part-type="genus" reg="Kurixalus">Kurixalus</tp:taxon-name-part> <tp:taxon-name-part taxon-name-part-type="species" reg="hainanus">hainanus</tp:taxon-name-part></tp:taxon-name></italic> (Zhao, Wang &amp; Shi, 2005), <italic><tp:taxon-name><tp:taxon-name-part taxon-name-part-type="genus" reg="Polypedates">Polypedates</tp:taxon-name-part> <tp:taxon-name-part taxon-name-part-type="species" reg="mutus">mutus</tp:taxon-name-part></tp:taxon-name></italic> (Smith, 1940), and <italic><tp:taxon-name><tp:taxon-name-part taxon-name-part-type="genus" reg="Rhacophorus">Rhacophorus</tp:taxon-name-part> <tp:taxon-name-part taxon-name-part-type="species" reg="orlovi">orlovi</tp:taxon-name-part></tp:taxon-name></italic> Ziegler &amp; Köhler, 2001.</p><fig id="F7" position="float" orientation="portrait"><object-id xmlns:xlink="http://www.w3.org/1999/xlink" content-type="doi" xlink:type="simple">10.3897/zookeys.1280.192981.figure7</object-id><object-id xmlns:xlink="http://www.w3.org/1999/xlink" content-type="arpha" xlink:type="simple">CBF8F477-E7ED-58F6-93A1-BA74CC0DD7A8</object-id><label>Figure 7.</label><caption><p>Natural habitat of <italic><tp:taxon-name><tp:taxon-name-part taxon-name-part-type="genus" reg="Odorrana">Odorrana</tp:taxon-name-part> <tp:taxon-name-part taxon-name-part-type="species" reg="nagao">nagao</tp:taxon-name-part></tp:taxon-name></italic> sp. nov. in Cham Chu Nature Reserve, Tuyen Quang Province, Viet Nam: <bold>A</bold>. Microhabitat and <bold>B</bold>. Limestone karst forest habitat.</p></caption><graphic xmlns:xlink="http://www.w3.org/1999/xlink" xlink:href="zookeys-1280-245_article-192981__-g007.jpg" id="oo_1654531.jpg" position="float" orientation="portrait" xlink:type="simple"><uri content-type="original_file" xlink:type="simple">https://binary.pensoft.net/fig/1654531</uri></graphic></fig></tp:treatment-sec><tp:treatment-sec sec-type="Morphological comparisons"><title>Morphological comparisons.</title><p>Morphological data used for comparisons were obtained from the literature (Suppl. material <xref ref-type="supplementary-material" rid="S2">2</xref>). Based on phylogenetic analysis <italic><tp:taxon-name><tp:taxon-name-part taxon-name-part-type="genus" reg="Odorrana">Odorrana</tp:taxon-name-part> <tp:taxon-name-part taxon-name-part-type="species" reg="nagao">nagao</tp:taxon-name-part></tp:taxon-name></italic> sp. nov. is placed within the <italic><tp:taxon-name><tp:taxon-name-part taxon-name-part-type="genus" reg="Odorrana">O.</tp:taxon-name-part> <tp:taxon-name-part taxon-name-part-type="species" reg="lipuensis">lipuensis</tp:taxon-name-part></tp:taxon-name></italic> group. However, <italic><tp:taxon-name><tp:taxon-name-part taxon-name-part-type="genus" reg="Odorrana">Odorrana</tp:taxon-name-part> <tp:taxon-name-part taxon-name-part-type="species" reg="nagao">nagao</tp:taxon-name-part></tp:taxon-name></italic> sp. nov. can be morphologically distinguished from its congeners by the following characteristics (Table <xref ref-type="table" rid="T5">5</xref>).</p><table-wrap id="T5" position="float" orientation="portrait"><label>Table 5.</label><caption><p>Diagnostic characters separating <italic><tp:taxon-name><tp:taxon-name-part taxon-name-part-type="genus" reg="Odorrana">Odorrana</tp:taxon-name-part> <tp:taxon-name-part taxon-name-part-type="species" reg="nagao">nagao</tp:taxon-name-part></tp:taxon-name></italic> sp. nov. from its related species.</p></caption><table><tbody><tr><th rowspan="1" colspan="1">Morphological character</th><th rowspan="1" colspan="1"><italic><tp:taxon-name><tp:taxon-name-part taxon-name-part-type="genus" reg="Odorrana">Odorrana</tp:taxon-name-part> <tp:taxon-name-part taxon-name-part-type="species" reg="nagao">nagao</tp:taxon-name-part></tp:taxon-name></italic> sp. nov.</th><th rowspan="1" colspan="1">
                      <italic>
                        <tp:taxon-name><tp:taxon-name-part taxon-name-part-type="genus" reg="Odorrana">O.</tp:taxon-name-part> <tp:taxon-name-part taxon-name-part-type="species" reg="calciphila">calciphila</tp:taxon-name-part></tp:taxon-name>
                      </italic>
                    </th><th rowspan="1" colspan="1">
                      <italic>
                        <tp:taxon-name><tp:taxon-name-part taxon-name-part-type="genus" reg="Odorrana">O.</tp:taxon-name-part> <tp:taxon-name-part taxon-name-part-type="species" reg="concelata">concelata</tp:taxon-name-part></tp:taxon-name>
                      </italic>
                    </th><th rowspan="1" colspan="1">
                      <italic>
                        <tp:taxon-name><tp:taxon-name-part taxon-name-part-type="genus" reg="Odorrana">O.</tp:taxon-name-part> <tp:taxon-name-part taxon-name-part-type="species" reg="feii">feii</tp:taxon-name-part></tp:taxon-name>
                      </italic>
                    </th><th rowspan="1" colspan="1">
                      <italic>
                        <tp:taxon-name><tp:taxon-name-part taxon-name-part-type="genus" reg="Odorrana">O.</tp:taxon-name-part> <tp:taxon-name-part taxon-name-part-type="species" reg="liboensis">liboensis</tp:taxon-name-part></tp:taxon-name>
                      </italic>
                    </th><th rowspan="1" colspan="1">
                      <italic>
                        <tp:taxon-name><tp:taxon-name-part taxon-name-part-type="genus" reg="Odorrana">O.</tp:taxon-name-part> <tp:taxon-name-part taxon-name-part-type="species" reg="lipuensis">lipuensis</tp:taxon-name-part></tp:taxon-name>
                      </italic>
                    </th></tr><tr><td rowspan="1" colspan="1"><abbrev xmlns:xlink="http://www.w3.org/1999/xlink" xlink:title="snout-vent length" xlink:type="simple">SVL</abbrev> in adult males (in mm)</td><td rowspan="1" colspan="1">37.4</td><td rowspan="1" colspan="1">37.9</td><td rowspan="1" colspan="1">33.9–36.8</td><td rowspan="1" colspan="1">37.0–39.0</td><td rowspan="1" colspan="1">43.7–53.8</td><td rowspan="1" colspan="1">40.7–49.8</td></tr><tr><td rowspan="1" colspan="1"><abbrev xmlns:xlink="http://www.w3.org/1999/xlink" xlink:title="snout-vent length" xlink:type="simple">SVL</abbrev> in adult females (in mm)</td><td rowspan="1" colspan="1">47.1–54.7</td><td rowspan="1" colspan="1">39.9–45.7</td><td rowspan="1" colspan="1">41.3–46.0</td><td rowspan="1" colspan="1">49.4–52.2</td><td rowspan="1" colspan="1">48.8–58.2</td><td rowspan="1" colspan="1">49.9–60.1</td></tr><tr><td rowspan="1" colspan="1">Relative finger length</td><td rowspan="1" colspan="1">II &lt; I</td><td rowspan="1" colspan="1">I &lt; II</td><td rowspan="1" colspan="1">II ≤ I</td><td rowspan="1" colspan="1">I &lt; II</td><td rowspan="1" colspan="1">I &lt; II</td><td rowspan="1" colspan="1">II ≤ I</td></tr><tr><td rowspan="1" colspan="1">Nuptial pad</td><td rowspan="1" colspan="1">Finger I</td><td rowspan="1" colspan="1">Fingers I, II, III; nuptial pads on fingers I and II connected</td><td rowspan="1" colspan="1">Fingers I, II, III; nuptial pads on fingers I and II not connected</td><td rowspan="1" colspan="1">Absent</td><td rowspan="1" colspan="1">Finger I</td><td rowspan="1" colspan="1">Finger I</td></tr><tr><td rowspan="1" colspan="1">Dorsolateral conical spines</td><td rowspan="1" colspan="1">Dense</td><td rowspan="1" colspan="1">Dense, sparse or absent</td><td rowspan="1" colspan="1">Dense or sparse</td><td rowspan="1" colspan="1">Sparse or absent</td><td rowspan="1" colspan="1">Sparse or absent</td><td rowspan="1" colspan="1">Dense</td></tr><tr><td rowspan="1" colspan="1">Tibiotarsal articulation (when stretched)</td><td rowspan="1" colspan="1">Reaching snout</td><td rowspan="1" colspan="1">Exceeding nostril</td><td rowspan="1" colspan="1">Reaching nostril</td><td rowspan="1" colspan="1">Reaching nostril</td><td rowspan="1" colspan="1">Between eye and nostril</td><td rowspan="1" colspan="1">Reaching nostril</td></tr><tr><td rowspan="1" colspan="1">Dorsolateral fold</td><td rowspan="1" colspan="1">Present in both sexes</td><td rowspan="1" colspan="1">Prominent and swollen in adult females and absent in adult male</td><td rowspan="1" colspan="1">Absent in both sexes</td><td rowspan="1" colspan="1">Present in adult females and absent in adult males</td><td rowspan="1" colspan="1">Present in adult females and present or absent in adult males</td><td rowspan="1" colspan="1">Absent in both sexes</td></tr><tr><td rowspan="1" colspan="1">Band on the dorsal surface of hind-limb</td><td rowspan="1" colspan="1">Clear</td><td rowspan="1" colspan="1">Clear</td><td rowspan="1" colspan="1">Clear</td><td rowspan="1" colspan="1">Clear</td><td rowspan="1" colspan="1">Unclear</td><td rowspan="1" colspan="1">Clear</td></tr></tbody></table></table-wrap><p><italic><tp:taxon-name><tp:taxon-name-part taxon-name-part-type="genus" reg="Odorrana">Odorrana</tp:taxon-name-part> <tp:taxon-name-part taxon-name-part-type="species" reg="nagao">nagao</tp:taxon-name-part></tp:taxon-name></italic> sp. nov. differs from <italic><tp:taxon-name><tp:taxon-name-part taxon-name-part-type="genus" reg="Odorrana">O.</tp:taxon-name-part> <tp:taxon-name-part taxon-name-part-type="species" reg="calciphila">calciphila</tp:taxon-name-part></tp:taxon-name></italic> by having a larger body size in females (<abbrev xmlns:xlink="http://www.w3.org/1999/xlink" xlink:title="snout-vent length" xlink:type="simple">SVL</abbrev> 47.1–54.7 mm vs 39.9–45.7 mm), dorsolateral fold present in male (vs absent), relative finger length II &lt; I (vs I &lt; II); nuptial pad present on finger I (vs nuptial pads present on fingers I, II, and III), different webbing on toes (webbing formula I0–1II0–1III0–11/3IV11/3–1/4V vs I0–1/2II0–1III1/2–1IV11/2–1/2V), tibiotarsal articulation reaching the tip of snout (vs exceeding nostril);</p><p>From <italic><tp:taxon-name><tp:taxon-name-part taxon-name-part-type="genus" reg="Odorrana">O.</tp:taxon-name-part> <tp:taxon-name-part taxon-name-part-type="species" reg="concelata">concelata</tp:taxon-name-part></tp:taxon-name></italic> by having a larger body size in females (<abbrev xmlns:xlink="http://www.w3.org/1999/xlink" xlink:title="snout-vent length" xlink:type="simple">SVL</abbrev> 47.1–54.7 mm vs 41.4–46.0 mm); a smaller ratio of <abbrev xmlns:xlink="http://www.w3.org/1999/xlink" xlink:title="tympanum diameter" xlink:type="simple">TD</abbrev>/<abbrev xmlns:xlink="http://www.w3.org/1999/xlink" xlink:title="eye diameter" xlink:type="simple">ED</abbrev> (0.54 in male and 0.55 in females vs 0.82 in males and 0.75 in females), dorsolateral fold present (vs absent), nuptial pad present on finger I (vs nuptial pads present on fingers I, II and III); tibiotarsal articulation reaching the tip of snout (vs tibiotarsal articulation reaches to nostril);</p><p>From <italic><tp:taxon-name><tp:taxon-name-part taxon-name-part-type="genus" reg="Odorrana">O.</tp:taxon-name-part> <tp:taxon-name-part taxon-name-part-type="species" reg="feii">feii</tp:taxon-name-part></tp:taxon-name></italic> by having a smaller ratio of <abbrev xmlns:xlink="http://www.w3.org/1999/xlink" xlink:title="tympanum diameter" xlink:type="simple">TD</abbrev>/<abbrev xmlns:xlink="http://www.w3.org/1999/xlink" xlink:title="eye diameter" xlink:type="simple">ED</abbrev> (0.54 in male and 0.55 in females vs 0.71 in males, 0.79 in females), dorsolateral conical spines dense (vs sparse or absent), dorsolateral fold present in male (vs absent), relative finger length II &lt; I (vs I &lt; II), nuptial pad present on finger I (vs absent), tibiotarsal articulation reaching the tip of snout (vs reaching nostril);</p><p>From <italic><tp:taxon-name><tp:taxon-name-part taxon-name-part-type="genus" reg="Odorrana">O.</tp:taxon-name-part> <tp:taxon-name-part taxon-name-part-type="species" reg="liboensis">liboensis</tp:taxon-name-part></tp:taxon-name></italic> by having a smaller body size (<abbrev xmlns:xlink="http://www.w3.org/1999/xlink" xlink:title="snout-vent length" xlink:type="simple">SVL</abbrev> 37.4 mm in male and 47.1–54.7 mm in females vs 45.2–49.9 mm in males and 55.8–61.4 mm in females), a greater ratio of <abbrev xmlns:xlink="http://www.w3.org/1999/xlink" xlink:title="eye diameter" xlink:type="simple">ED</abbrev>/<abbrev xmlns:xlink="http://www.w3.org/1999/xlink" xlink:title="tympanum diameter" xlink:type="simple">TD</abbrev> in females (1.77–1.86 vs 1.10–1.35), dorsolateral conical spine dense (vs sparse or absent), dorsolateral fold present in male (vs absent), relative finger length II &lt; I (vs I &lt; II), different webbing on toes (webbing formula I0–1II0–1III0–11/3IV11/3–1/4V vs I0–1/4II0–1/2III0–1IV1–0V), tibiotarsal articulation reaching the tip of snout (vs reaching between eye and nostril);</p><p>From <italic><tp:taxon-name><tp:taxon-name-part taxon-name-part-type="genus" reg="Odorrana">O.</tp:taxon-name-part> <tp:taxon-name-part taxon-name-part-type="species" reg="lipuensis">lipuensis</tp:taxon-name-part></tp:taxon-name></italic> by having a smaller body size in males (<abbrev xmlns:xlink="http://www.w3.org/1999/xlink" xlink:title="snout-vent length" xlink:type="simple">SVL</abbrev> 37.4 mm vs 40.7–49.8 mm), a greater ratio of (<abbrev xmlns:xlink="http://www.w3.org/1999/xlink" xlink:title="eye diameter" xlink:type="simple">ED</abbrev>/<abbrev xmlns:xlink="http://www.w3.org/1999/xlink" xlink:title="tympanum diameter" xlink:type="simple">TD</abbrev> 1.86 in male and 1.77–1.86 in females vs 1.23–1.50 in males and 1.14–1.44 in females), dorsolateral fold present (vs absent), different webbing on toes (webbing formula I0–1II0–1III0–11/3IV11/3–1/4V vs I0–1/4II0–1/2III0–3/4IV3/4–0V), tibiotarsal articulation reaching the tip of snout (vs reaching nostril), and inner metatarsal tubercle oval on hindlimbs (vs elongate).</p><p><italic><tp:taxon-name><tp:taxon-name-part taxon-name-part-type="genus" reg="Odorrana">Odorrana</tp:taxon-name-part> <tp:taxon-name-part taxon-name-part-type="species" reg="nagao">nagao</tp:taxon-name-part></tp:taxon-name></italic> sp. nov. differs from other congeners by the absence of the vocal sac in males (vs present in <italic><tp:taxon-name><tp:taxon-name-part taxon-name-part-type="genus" reg="Odorrana">Odorrana</tp:taxon-name-part> <tp:taxon-name-part taxon-name-part-type="species" reg="absita">absita</tp:taxon-name-part></tp:taxon-name></italic>, <italic><tp:taxon-name><tp:taxon-name-part taxon-name-part-type="genus" reg="Odorrana">O.</tp:taxon-name-part> <tp:taxon-name-part taxon-name-part-type="species" reg="amamiensis">amamiensis</tp:taxon-name-part></tp:taxon-name></italic>, <italic><tp:taxon-name><tp:taxon-name-part taxon-name-part-type="genus" reg="Odorrana">O.</tp:taxon-name-part> <tp:taxon-name-part taxon-name-part-type="species" reg="anlungensis">anlungensis</tp:taxon-name-part></tp:taxon-name></italic>, <italic><tp:taxon-name><tp:taxon-name-part taxon-name-part-type="genus" reg="Odorrana">O.</tp:taxon-name-part> <tp:taxon-name-part taxon-name-part-type="species" reg="aureola">aureola</tp:taxon-name-part></tp:taxon-name></italic>, <italic><tp:taxon-name><tp:taxon-name-part taxon-name-part-type="genus" reg="Odorrana">O.</tp:taxon-name-part> <tp:taxon-name-part taxon-name-part-type="species" reg="bacboensis">bacboensis</tp:taxon-name-part></tp:taxon-name></italic>, <italic><tp:taxon-name><tp:taxon-name-part taxon-name-part-type="genus" reg="Odorrana">O.</tp:taxon-name-part> <tp:taxon-name-part taxon-name-part-type="species" reg="banaorum">banaorum</tp:taxon-name-part></tp:taxon-name></italic>, <italic><tp:taxon-name><tp:taxon-name-part taxon-name-part-type="genus" reg="Odorrana">O.</tp:taxon-name-part> <tp:taxon-name-part taxon-name-part-type="species" reg="bolavensis">bolavensis</tp:taxon-name-part></tp:taxon-name></italic>, <italic><tp:taxon-name><tp:taxon-name-part taxon-name-part-type="genus" reg="Odorrana">O.</tp:taxon-name-part> <tp:taxon-name-part taxon-name-part-type="species" reg="cangyuanensis">cangyuanensis</tp:taxon-name-part></tp:taxon-name></italic>, <italic><tp:taxon-name><tp:taxon-name-part taxon-name-part-type="genus" reg="Odorrana">O.</tp:taxon-name-part> <tp:taxon-name-part taxon-name-part-type="species" reg="chapaensis">chapaensis</tp:taxon-name-part></tp:taxon-name></italic>, <italic><tp:taxon-name><tp:taxon-name-part taxon-name-part-type="genus" reg="Odorrana">O.</tp:taxon-name-part> <tp:taxon-name-part taxon-name-part-type="species" reg="chloronota">chloronota</tp:taxon-name-part></tp:taxon-name></italic>, <italic><tp:taxon-name><tp:taxon-name-part taxon-name-part-type="genus" reg="Odorrana">O.</tp:taxon-name-part> <tp:taxon-name-part taxon-name-part-type="species" reg="confusa">confusa</tp:taxon-name-part></tp:taxon-name></italic>, <italic><tp:taxon-name><tp:taxon-name-part taxon-name-part-type="genus" reg="Odorrana">O.</tp:taxon-name-part> <tp:taxon-name-part taxon-name-part-type="species" reg="damingshanensis">damingshanensis</tp:taxon-name-part></tp:taxon-name></italic>, <italic><tp:taxon-name><tp:taxon-name-part taxon-name-part-type="genus" reg="Odorrana">O.</tp:taxon-name-part> <tp:taxon-name-part taxon-name-part-type="species" reg="dulongensis">dulongensis</tp:taxon-name-part></tp:taxon-name></italic>, <italic><tp:taxon-name><tp:taxon-name-part taxon-name-part-type="genus" reg="Odorrana">O.</tp:taxon-name-part> <tp:taxon-name-part taxon-name-part-type="species" reg="exiliversabilis">exiliversabilis</tp:taxon-name-part></tp:taxon-name></italic>, <italic><tp:taxon-name><tp:taxon-name-part taxon-name-part-type="genus" reg="Odorrana">O.</tp:taxon-name-part> <tp:taxon-name-part taxon-name-part-type="species" reg="fengkaiensis">fengkaiensis</tp:taxon-name-part></tp:taxon-name></italic>, <italic><tp:taxon-name><tp:taxon-name-part taxon-name-part-type="genus" reg="Odorrana">O.</tp:taxon-name-part> <tp:taxon-name-part taxon-name-part-type="species" reg="geminata">geminata</tp:taxon-name-part></tp:taxon-name></italic>, <italic><tp:taxon-name><tp:taxon-name-part taxon-name-part-type="genus" reg="Odorrana">O.</tp:taxon-name-part> <tp:taxon-name-part taxon-name-part-type="species" reg="gigatympana">gigatympana</tp:taxon-name-part></tp:taxon-name></italic>, <italic><tp:taxon-name><tp:taxon-name-part taxon-name-part-type="genus" reg="Odorrana">O.</tp:taxon-name-part> <tp:taxon-name-part taxon-name-part-type="species" reg="grahami">grahami</tp:taxon-name-part></tp:taxon-name></italic>, <italic><tp:taxon-name><tp:taxon-name-part taxon-name-part-type="genus" reg="Odorrana">O.</tp:taxon-name-part> <tp:taxon-name-part taxon-name-part-type="species" reg="graminea">graminea</tp:taxon-name-part></tp:taxon-name></italic>, <italic><tp:taxon-name><tp:taxon-name-part taxon-name-part-type="genus" reg="Odorrana">O.</tp:taxon-name-part> <tp:taxon-name-part taxon-name-part-type="species" reg="hainanensis">hainanensis</tp:taxon-name-part></tp:taxon-name></italic>, <italic><tp:taxon-name><tp:taxon-name-part taxon-name-part-type="genus" reg="Odorrana">O.</tp:taxon-name-part> <tp:taxon-name-part taxon-name-part-type="species" reg="heatwolei">heatwolei</tp:taxon-name-part></tp:taxon-name></italic>, <italic><tp:taxon-name><tp:taxon-name-part taxon-name-part-type="genus" reg="Odorrana">O.</tp:taxon-name-part> <tp:taxon-name-part taxon-name-part-type="species" reg="hejiangensis">hejiangensis</tp:taxon-name-part></tp:taxon-name></italic>, <italic><tp:taxon-name><tp:taxon-name-part taxon-name-part-type="genus" reg="Odorrana">O.</tp:taxon-name-part> <tp:taxon-name-part taxon-name-part-type="species" reg="hosii">hosii</tp:taxon-name-part></tp:taxon-name></italic>, <italic><tp:taxon-name><tp:taxon-name-part taxon-name-part-type="genus" reg="Odorrana">O.</tp:taxon-name-part> <tp:taxon-name-part taxon-name-part-type="species" reg="huanggangensis">huanggangensis</tp:taxon-name-part></tp:taxon-name></italic>, <italic><tp:taxon-name><tp:taxon-name-part taxon-name-part-type="genus" reg="Odorrana">O.</tp:taxon-name-part> <tp:taxon-name-part taxon-name-part-type="species" reg="ichangensis">ichangensis</tp:taxon-name-part></tp:taxon-name></italic>, <italic><tp:taxon-name><tp:taxon-name-part taxon-name-part-type="genus" reg="Odorrana">O.</tp:taxon-name-part> <tp:taxon-name-part taxon-name-part-type="species" reg="indeprensa">indeprensa</tp:taxon-name-part></tp:taxon-name></italic>, <italic><tp:taxon-name><tp:taxon-name-part taxon-name-part-type="genus" reg="Odorrana">O.</tp:taxon-name-part> <tp:taxon-name-part taxon-name-part-type="species" reg="ishikawae">ishikawae</tp:taxon-name-part></tp:taxon-name></italic>, <italic><tp:taxon-name><tp:taxon-name-part taxon-name-part-type="genus" reg="Odorrana">O.</tp:taxon-name-part> <tp:taxon-name-part taxon-name-part-type="species" reg="jingdongensis">jingdongensis</tp:taxon-name-part></tp:taxon-name></italic>, <italic><tp:taxon-name><tp:taxon-name-part taxon-name-part-type="genus" reg="Odorrana">O.</tp:taxon-name-part> <tp:taxon-name-part taxon-name-part-type="species" reg="junlianensis">junlianensis</tp:taxon-name-part></tp:taxon-name></italic>, <italic><tp:taxon-name><tp:taxon-name-part taxon-name-part-type="genus" reg="Odorrana">O.</tp:taxon-name-part> <tp:taxon-name-part taxon-name-part-type="species" reg="khalam">khalam</tp:taxon-name-part></tp:taxon-name></italic>, <italic><tp:taxon-name><tp:taxon-name-part taxon-name-part-type="genus" reg="Odorrana">O.</tp:taxon-name-part> <tp:taxon-name-part taxon-name-part-type="species" reg="kweichowensis">kweichowensis</tp:taxon-name-part></tp:taxon-name></italic>, <italic><tp:taxon-name><tp:taxon-name-part taxon-name-part-type="genus" reg="Odorrana">O.</tp:taxon-name-part> <tp:taxon-name-part taxon-name-part-type="species" reg="leporipes">leporipes</tp:taxon-name-part></tp:taxon-name></italic>, <italic><tp:taxon-name><tp:taxon-name-part taxon-name-part-type="genus" reg="Odorrana">O.</tp:taxon-name-part> <tp:taxon-name-part taxon-name-part-type="species" reg="livida">livida</tp:taxon-name-part></tp:taxon-name></italic>, <italic><tp:taxon-name><tp:taxon-name-part taxon-name-part-type="genus" reg="Odorrana">O.</tp:taxon-name-part> <tp:taxon-name-part taxon-name-part-type="species" reg="lungshengensis">lungshengensis</tp:taxon-name-part></tp:taxon-name></italic>, <italic><tp:taxon-name><tp:taxon-name-part taxon-name-part-type="genus" reg="Odorrana">O.</tp:taxon-name-part> <tp:taxon-name-part taxon-name-part-type="species" reg="macrotympana">macrotympana</tp:taxon-name-part></tp:taxon-name></italic>, <italic><tp:taxon-name><tp:taxon-name-part taxon-name-part-type="genus" reg="Odorrana">O.</tp:taxon-name-part> <tp:taxon-name-part taxon-name-part-type="species" reg="monjerai">monjerai</tp:taxon-name-part></tp:taxon-name></italic>, <italic><tp:taxon-name><tp:taxon-name-part taxon-name-part-type="genus" reg="Odorrana">O.</tp:taxon-name-part> <tp:taxon-name-part taxon-name-part-type="species" reg="morafkai">morafkai</tp:taxon-name-part></tp:taxon-name></italic>, <italic><tp:taxon-name><tp:taxon-name-part taxon-name-part-type="genus" reg="Odorrana">O.</tp:taxon-name-part> <tp:taxon-name-part taxon-name-part-type="species" reg="nanjiangensis">nanjiangensis</tp:taxon-name-part></tp:taxon-name></italic>, <italic><tp:taxon-name><tp:taxon-name-part taxon-name-part-type="genus" reg="Odorrana">O.</tp:taxon-name-part> <tp:taxon-name-part taxon-name-part-type="species" reg="nasica">nasica</tp:taxon-name-part></tp:taxon-name></italic>, <italic><tp:taxon-name><tp:taxon-name-part taxon-name-part-type="genus" reg="Odorrana">O.</tp:taxon-name-part> <tp:taxon-name-part taxon-name-part-type="species" reg="nasuta">nasuta</tp:taxon-name-part></tp:taxon-name></italic>, <italic><tp:taxon-name><tp:taxon-name-part taxon-name-part-type="genus" reg="Odorrana">O.</tp:taxon-name-part> <tp:taxon-name-part taxon-name-part-type="species" reg="orba">orba</tp:taxon-name-part></tp:taxon-name></italic>, <italic><tp:taxon-name><tp:taxon-name-part taxon-name-part-type="genus" reg="Odorrana">O.</tp:taxon-name-part> <tp:taxon-name-part taxon-name-part-type="species" reg="sangzhiensis">sangzhiensis</tp:taxon-name-part></tp:taxon-name></italic>, <italic><tp:taxon-name><tp:taxon-name-part taxon-name-part-type="genus" reg="Odorrana">O.</tp:taxon-name-part> <tp:taxon-name-part taxon-name-part-type="species" reg="schmackeri">schmackeri</tp:taxon-name-part></tp:taxon-name></italic>, <italic><tp:taxon-name><tp:taxon-name-part taxon-name-part-type="genus" reg="Odorrana">O.</tp:taxon-name-part> <tp:taxon-name-part taxon-name-part-type="species" reg="supranarina">supranarina</tp:taxon-name-part></tp:taxon-name></italic>, <italic><tp:taxon-name><tp:taxon-name-part taxon-name-part-type="genus" reg="Odorrana">O.</tp:taxon-name-part> <tp:taxon-name-part taxon-name-part-type="species" reg="swinhoana">swinhoana</tp:taxon-name-part></tp:taxon-name></italic>, <italic><tp:taxon-name><tp:taxon-name-part taxon-name-part-type="genus" reg="Odorrana">O.</tp:taxon-name-part> <tp:taxon-name-part taxon-name-part-type="species" reg="tianmuii">tianmuii</tp:taxon-name-part></tp:taxon-name></italic>, <italic><tp:taxon-name><tp:taxon-name-part taxon-name-part-type="genus" reg="Odorrana">O.</tp:taxon-name-part> <tp:taxon-name-part taxon-name-part-type="species" reg="tiannanensis">tiannanensis</tp:taxon-name-part></tp:taxon-name></italic>, <italic><tp:taxon-name><tp:taxon-name-part taxon-name-part-type="genus" reg="Odorrana">O.</tp:taxon-name-part> <tp:taxon-name-part taxon-name-part-type="species" reg="tormota">tormota</tp:taxon-name-part></tp:taxon-name></italic>, <italic><tp:taxon-name><tp:taxon-name-part taxon-name-part-type="genus" reg="Odorrana">O.</tp:taxon-name-part> <tp:taxon-name-part taxon-name-part-type="species" reg="utsunomiyaorum">utsunomiyaorum</tp:taxon-name-part></tp:taxon-name></italic>, <italic><tp:taxon-name><tp:taxon-name-part taxon-name-part-type="genus" reg="Odorrana">O.</tp:taxon-name-part> <tp:taxon-name-part taxon-name-part-type="species" reg="versabilis">versabilis</tp:taxon-name-part></tp:taxon-name></italic>, <italic><tp:taxon-name><tp:taxon-name-part taxon-name-part-type="genus" reg="Odorrana">O.</tp:taxon-name-part> <tp:taxon-name-part taxon-name-part-type="species" reg="yentuensis">yentuensis</tp:taxon-name-part></tp:taxon-name></italic>, <italic><tp:taxon-name><tp:taxon-name-part taxon-name-part-type="genus" reg="Odorrana">O.</tp:taxon-name-part> <tp:taxon-name-part taxon-name-part-type="species" reg="yizhangensis">yizhangensis</tp:taxon-name-part></tp:taxon-name></italic>, and <italic><tp:taxon-name><tp:taxon-name-part taxon-name-part-type="genus" reg="Odorrana">O.</tp:taxon-name-part> <tp:taxon-name-part taxon-name-part-type="species" reg="yunnanensis">yunnanensis</tp:taxon-name-part></tp:taxon-name></italic>).</p><p><italic><tp:taxon-name><tp:taxon-name-part taxon-name-part-type="genus" reg="Odorrana">Odorrana</tp:taxon-name-part> <tp:taxon-name-part taxon-name-part-type="species" reg="nagao">nagao</tp:taxon-name-part></tp:taxon-name></italic> sp. nov. differs from other congeners by having a smaller body size in males (maximum <abbrev xmlns:xlink="http://www.w3.org/1999/xlink" xlink:title="snout-vent length" xlink:type="simple">SVL</abbrev> &lt; 40.0 mm vs minimum <abbrev xmlns:xlink="http://www.w3.org/1999/xlink" xlink:title="snout-vent length" xlink:type="simple">SVL</abbrev> &gt; 40.0 mm in <italic><tp:taxon-name><tp:taxon-name-part taxon-name-part-type="genus" reg="Odorrana">O.</tp:taxon-name-part> <tp:taxon-name-part taxon-name-part-type="species" reg="amamiensis">amamiensis</tp:taxon-name-part></tp:taxon-name></italic>, <italic><tp:taxon-name><tp:taxon-name-part taxon-name-part-type="genus" reg="Odorrana">O.</tp:taxon-name-part> <tp:taxon-name-part taxon-name-part-type="species" reg="aureola">aureola</tp:taxon-name-part></tp:taxon-name></italic>, <italic><tp:taxon-name><tp:taxon-name-part taxon-name-part-type="genus" reg="Odorrana">O.</tp:taxon-name-part> <tp:taxon-name-part taxon-name-part-type="species" reg="bacboensis">bacboensis</tp:taxon-name-part></tp:taxon-name></italic>, <italic><tp:taxon-name><tp:taxon-name-part taxon-name-part-type="genus" reg="Odorrana">O.</tp:taxon-name-part> <tp:taxon-name-part taxon-name-part-type="species" reg="banaorum">banaorum</tp:taxon-name-part></tp:taxon-name></italic>, <italic><tp:taxon-name><tp:taxon-name-part taxon-name-part-type="genus" reg="Odorrana">O.</tp:taxon-name-part> <tp:taxon-name-part taxon-name-part-type="species" reg="bolavensis">bolavensis</tp:taxon-name-part></tp:taxon-name></italic>, <italic><tp:taxon-name><tp:taxon-name-part taxon-name-part-type="genus" reg="Odorrana">O.</tp:taxon-name-part> <tp:taxon-name-part taxon-name-part-type="species" reg="cangyuanensis">cangyuanensis</tp:taxon-name-part></tp:taxon-name></italic>, <italic><tp:taxon-name><tp:taxon-name-part taxon-name-part-type="genus" reg="Odorrana">O.</tp:taxon-name-part> <tp:taxon-name-part taxon-name-part-type="species" reg="chapaensis">chapaensis</tp:taxon-name-part></tp:taxon-name></italic>, <italic><tp:taxon-name><tp:taxon-name-part taxon-name-part-type="genus" reg="Odorrana">O.</tp:taxon-name-part> <tp:taxon-name-part taxon-name-part-type="species" reg="chloronota">chloronota</tp:taxon-name-part></tp:taxon-name></italic>, <italic><tp:taxon-name><tp:taxon-name-part taxon-name-part-type="genus" reg="Odorrana">O.</tp:taxon-name-part> <tp:taxon-name-part taxon-name-part-type="species" reg="confusa">confusa</tp:taxon-name-part></tp:taxon-name></italic>, <italic><tp:taxon-name><tp:taxon-name-part taxon-name-part-type="genus" reg="Odorrana">O.</tp:taxon-name-part> <tp:taxon-name-part taxon-name-part-type="species" reg="damingshanensis">damingshanensis</tp:taxon-name-part></tp:taxon-name></italic>, <italic><tp:taxon-name><tp:taxon-name-part taxon-name-part-type="genus" reg="Odorrana">O.</tp:taxon-name-part> <tp:taxon-name-part taxon-name-part-type="species" reg="dulongensis">dulongensis</tp:taxon-name-part></tp:taxon-name></italic>, <italic><tp:taxon-name><tp:taxon-name-part taxon-name-part-type="genus" reg="Odorrana">O.</tp:taxon-name-part> <tp:taxon-name-part taxon-name-part-type="species" reg="exiliversabilis">exiliversabilis</tp:taxon-name-part></tp:taxon-name></italic>, <italic><tp:taxon-name><tp:taxon-name-part taxon-name-part-type="genus" reg="Odorrana">O.</tp:taxon-name-part> <tp:taxon-name-part taxon-name-part-type="species" reg="geminata">geminata</tp:taxon-name-part></tp:taxon-name></italic>, <italic><tp:taxon-name><tp:taxon-name-part taxon-name-part-type="genus" reg="Odorrana">O.</tp:taxon-name-part> <tp:taxon-name-part taxon-name-part-type="species" reg="grahami">grahami</tp:taxon-name-part></tp:taxon-name></italic>, <italic><tp:taxon-name><tp:taxon-name-part taxon-name-part-type="genus" reg="Odorrana">O.</tp:taxon-name-part> <tp:taxon-name-part taxon-name-part-type="species" reg="graminea">graminea</tp:taxon-name-part></tp:taxon-name></italic>, <italic><tp:taxon-name><tp:taxon-name-part taxon-name-part-type="genus" reg="Odorrana">O.</tp:taxon-name-part> <tp:taxon-name-part taxon-name-part-type="species" reg="hainanensis">hainanensis</tp:taxon-name-part></tp:taxon-name></italic>, <italic><tp:taxon-name><tp:taxon-name-part taxon-name-part-type="genus" reg="Odorrana">O.</tp:taxon-name-part> <tp:taxon-name-part taxon-name-part-type="species" reg="hejiangensis">hejiangensis</tp:taxon-name-part></tp:taxon-name></italic>, <italic><tp:taxon-name><tp:taxon-name-part taxon-name-part-type="genus" reg="Odorrana">O.</tp:taxon-name-part> <tp:taxon-name-part taxon-name-part-type="species" reg="hosii">hosii</tp:taxon-name-part></tp:taxon-name></italic>, <italic><tp:taxon-name><tp:taxon-name-part taxon-name-part-type="genus" reg="Odorrana">O.</tp:taxon-name-part> <tp:taxon-name-part taxon-name-part-type="species" reg="huanggangensis">huanggangensis</tp:taxon-name-part></tp:taxon-name></italic>, <italic><tp:taxon-name><tp:taxon-name-part taxon-name-part-type="genus" reg="Odorrana">O.</tp:taxon-name-part> <tp:taxon-name-part taxon-name-part-type="species" reg="ishikawae">ishikawae</tp:taxon-name-part></tp:taxon-name></italic>, <italic><tp:taxon-name><tp:taxon-name-part taxon-name-part-type="genus" reg="Odorrana">O.</tp:taxon-name-part> <tp:taxon-name-part taxon-name-part-type="species" reg="indeprensa">indeprensa</tp:taxon-name-part></tp:taxon-name></italic>, <italic><tp:taxon-name><tp:taxon-name-part taxon-name-part-type="genus" reg="Odorrana">O.</tp:taxon-name-part> <tp:taxon-name-part taxon-name-part-type="species" reg="jingdongensis">jingdongensis</tp:taxon-name-part></tp:taxon-name></italic>, <italic><tp:taxon-name><tp:taxon-name-part taxon-name-part-type="genus" reg="Odorrana">O.</tp:taxon-name-part> <tp:taxon-name-part taxon-name-part-type="species" reg="junlianensis">junlianensis</tp:taxon-name-part></tp:taxon-name></italic>, <italic><tp:taxon-name><tp:taxon-name-part taxon-name-part-type="genus" reg="Odorrana">O.</tp:taxon-name-part> <tp:taxon-name-part taxon-name-part-type="species" reg="kuangwuensis">kuangwuensis</tp:taxon-name-part></tp:taxon-name></italic>, <italic><tp:taxon-name><tp:taxon-name-part taxon-name-part-type="genus" reg="Odorrana">O.</tp:taxon-name-part> <tp:taxon-name-part taxon-name-part-type="species" reg="leporipes">leporipes</tp:taxon-name-part></tp:taxon-name></italic>, <italic><tp:taxon-name><tp:taxon-name-part taxon-name-part-type="genus" reg="Odorrana">O.</tp:taxon-name-part> <tp:taxon-name-part taxon-name-part-type="species" reg="lungshengensis">lungshengensis</tp:taxon-name-part></tp:taxon-name></italic>, <italic><tp:taxon-name><tp:taxon-name-part taxon-name-part-type="genus" reg="Odorrana">O.</tp:taxon-name-part> <tp:taxon-name-part taxon-name-part-type="species" reg="macrotympana">macrotympana</tp:taxon-name-part></tp:taxon-name></italic>, <italic><tp:taxon-name><tp:taxon-name-part taxon-name-part-type="genus" reg="Odorrana">O.</tp:taxon-name-part> <tp:taxon-name-part taxon-name-part-type="species" reg="margaretae">margaretae</tp:taxon-name-part></tp:taxon-name></italic>, <italic><tp:taxon-name><tp:taxon-name-part taxon-name-part-type="genus" reg="Odorrana">O.</tp:taxon-name-part> <tp:taxon-name-part taxon-name-part-type="species" reg="mawphlangensis">mawphlangensis</tp:taxon-name-part></tp:taxon-name></italic>, <italic><tp:taxon-name><tp:taxon-name-part taxon-name-part-type="genus" reg="Odorrana">O.</tp:taxon-name-part> <tp:taxon-name-part taxon-name-part-type="species" reg="mutschmanni">mutschmanni</tp:taxon-name-part></tp:taxon-name></italic>, <italic><tp:taxon-name><tp:taxon-name-part taxon-name-part-type="genus" reg="Odorrana">O.</tp:taxon-name-part> <tp:taxon-name-part taxon-name-part-type="species" reg="nanjiangensis">nanjiangensis</tp:taxon-name-part></tp:taxon-name></italic>, <italic><tp:taxon-name><tp:taxon-name-part taxon-name-part-type="genus" reg="Odorrana">O.</tp:taxon-name-part> <tp:taxon-name-part taxon-name-part-type="species" reg="narina">narina</tp:taxon-name-part></tp:taxon-name></italic>, <italic><tp:taxon-name><tp:taxon-name-part taxon-name-part-type="genus" reg="Odorrana">O.</tp:taxon-name-part> <tp:taxon-name-part taxon-name-part-type="species" reg="nasica">nasica</tp:taxon-name-part></tp:taxon-name></italic>, <italic><tp:taxon-name><tp:taxon-name-part taxon-name-part-type="genus" reg="Odorrana">O.</tp:taxon-name-part> <tp:taxon-name-part taxon-name-part-type="species" reg="nasuta">nasuta</tp:taxon-name-part></tp:taxon-name></italic>, <italic><tp:taxon-name><tp:taxon-name-part taxon-name-part-type="genus" reg="Odorrana">O.</tp:taxon-name-part> <tp:taxon-name-part taxon-name-part-type="species" reg="sangzhiensis">sangzhiensis</tp:taxon-name-part></tp:taxon-name></italic>, <italic><tp:taxon-name><tp:taxon-name-part taxon-name-part-type="genus" reg="Odorrana">O.</tp:taxon-name-part> <tp:taxon-name-part taxon-name-part-type="species" reg="schmackeri">schmackeri</tp:taxon-name-part></tp:taxon-name></italic>, <italic><tp:taxon-name><tp:taxon-name-part taxon-name-part-type="genus" reg="Odorrana">O.</tp:taxon-name-part> <tp:taxon-name-part taxon-name-part-type="species" reg="splendida">splendida</tp:taxon-name-part></tp:taxon-name></italic>, <italic><tp:taxon-name><tp:taxon-name-part taxon-name-part-type="genus" reg="Odorrana">O.</tp:taxon-name-part> <tp:taxon-name-part taxon-name-part-type="species" reg="supranarina">supranarina</tp:taxon-name-part></tp:taxon-name></italic>, <italic><tp:taxon-name><tp:taxon-name-part taxon-name-part-type="genus" reg="Odorrana">O.</tp:taxon-name-part> <tp:taxon-name-part taxon-name-part-type="species" reg="swinhoana">swinhoana</tp:taxon-name-part></tp:taxon-name></italic>, <italic><tp:taxon-name><tp:taxon-name-part taxon-name-part-type="genus" reg="Odorrana">O.</tp:taxon-name-part> <tp:taxon-name-part taxon-name-part-type="species" reg="tianmuii">tianmuii</tp:taxon-name-part></tp:taxon-name></italic>, <italic><tp:taxon-name><tp:taxon-name-part taxon-name-part-type="genus" reg="Odorrana">O.</tp:taxon-name-part> <tp:taxon-name-part taxon-name-part-type="species" reg="tiannanensis">tiannanensis</tp:taxon-name-part></tp:taxon-name></italic>, <italic><tp:taxon-name><tp:taxon-name-part taxon-name-part-type="genus" reg="Odorrana">O.</tp:taxon-name-part> <tp:taxon-name-part taxon-name-part-type="species" reg="versabilis">versabilis</tp:taxon-name-part></tp:taxon-name></italic>, <italic><tp:taxon-name><tp:taxon-name-part taxon-name-part-type="genus" reg="Odorrana">O.</tp:taxon-name-part> <tp:taxon-name-part taxon-name-part-type="species" reg="wuchuanensis">wuchuanensis</tp:taxon-name-part></tp:taxon-name></italic>, <italic><tp:taxon-name><tp:taxon-name-part taxon-name-part-type="genus" reg="Odorrana">O.</tp:taxon-name-part> <tp:taxon-name-part taxon-name-part-type="species" reg="yentuensis">yentuensis</tp:taxon-name-part></tp:taxon-name></italic>, <italic><tp:taxon-name><tp:taxon-name-part taxon-name-part-type="genus" reg="Odorrana">O.</tp:taxon-name-part> <tp:taxon-name-part taxon-name-part-type="species" reg="yizhangensis">yizhangensis</tp:taxon-name-part></tp:taxon-name></italic>, and <italic><tp:taxon-name><tp:taxon-name-part taxon-name-part-type="genus" reg="Odorrana">O.</tp:taxon-name-part> <tp:taxon-name-part taxon-name-part-type="species" reg="yunnanensis">yunnanensis</tp:taxon-name-part></tp:taxon-name></italic>.</p><p><italic><tp:taxon-name><tp:taxon-name-part taxon-name-part-type="genus" reg="Odorrana">Odorrana</tp:taxon-name-part> <tp:taxon-name-part taxon-name-part-type="species" reg="nagao">nagao</tp:taxon-name-part></tp:taxon-name></italic> sp. nov. differs from other congeners by having a smaller body size in females (maximum <abbrev xmlns:xlink="http://www.w3.org/1999/xlink" xlink:title="snout-vent length" xlink:type="simple">SVL</abbrev> &lt; 60.0 mm vs maximum <abbrev xmlns:xlink="http://www.w3.org/1999/xlink" xlink:title="snout-vent length" xlink:type="simple">SVL</abbrev> &gt; 60.0 mm in <italic><tp:taxon-name><tp:taxon-name-part taxon-name-part-type="genus" reg="Odorrana">O.</tp:taxon-name-part> <tp:taxon-name-part taxon-name-part-type="species" reg="amamiensis">amamiensis</tp:taxon-name-part></tp:taxon-name></italic>, <italic><tp:taxon-name><tp:taxon-name-part taxon-name-part-type="genus" reg="Odorrana">O.</tp:taxon-name-part> <tp:taxon-name-part taxon-name-part-type="species" reg="anlungensis">anlungensis</tp:taxon-name-part></tp:taxon-name></italic>, <italic><tp:taxon-name><tp:taxon-name-part taxon-name-part-type="genus" reg="Odorrana">O.</tp:taxon-name-part> <tp:taxon-name-part taxon-name-part-type="species" reg="arunachalensis">arunachalensis</tp:taxon-name-part></tp:taxon-name></italic>, <italic><tp:taxon-name><tp:taxon-name-part taxon-name-part-type="genus" reg="Odorrana">O.</tp:taxon-name-part> <tp:taxon-name-part taxon-name-part-type="species" reg="aureola">aureola</tp:taxon-name-part></tp:taxon-name></italic>, <italic><tp:taxon-name><tp:taxon-name-part taxon-name-part-type="genus" reg="Odorrana">O.</tp:taxon-name-part> <tp:taxon-name-part taxon-name-part-type="species" reg="bacboensis">bacboensis</tp:taxon-name-part></tp:taxon-name></italic>, <italic><tp:taxon-name><tp:taxon-name-part taxon-name-part-type="genus" reg="Odorrana">O.</tp:taxon-name-part> <tp:taxon-name-part taxon-name-part-type="species" reg="banaorum">banaorum</tp:taxon-name-part></tp:taxon-name></italic>, <italic><tp:taxon-name><tp:taxon-name-part taxon-name-part-type="genus" reg="Odorrana">O.</tp:taxon-name-part> <tp:taxon-name-part taxon-name-part-type="species" reg="bolavensis">bolavensis</tp:taxon-name-part></tp:taxon-name></italic>, <italic><tp:taxon-name><tp:taxon-name-part taxon-name-part-type="genus" reg="Odorrana">O.</tp:taxon-name-part> <tp:taxon-name-part taxon-name-part-type="species" reg="chapaensis">chapaensis</tp:taxon-name-part></tp:taxon-name></italic>, <italic><tp:taxon-name><tp:taxon-name-part taxon-name-part-type="genus" reg="Odorrana">O.</tp:taxon-name-part> <tp:taxon-name-part taxon-name-part-type="species" reg="chloronota">chloronota</tp:taxon-name-part></tp:taxon-name></italic>, <italic><tp:taxon-name><tp:taxon-name-part taxon-name-part-type="genus" reg="Odorrana">O.</tp:taxon-name-part> <tp:taxon-name-part taxon-name-part-type="species" reg="confusa">confusa</tp:taxon-name-part></tp:taxon-name></italic>, <italic><tp:taxon-name><tp:taxon-name-part taxon-name-part-type="genus" reg="Odorrana">O.</tp:taxon-name-part> <tp:taxon-name-part taxon-name-part-type="species" reg="damingshanensis">damingshanensis</tp:taxon-name-part></tp:taxon-name></italic>, <italic><tp:taxon-name><tp:taxon-name-part taxon-name-part-type="genus" reg="Odorrana">O.</tp:taxon-name-part> <tp:taxon-name-part taxon-name-part-type="species" reg="dulongensis">dulongensis</tp:taxon-name-part></tp:taxon-name></italic>, <italic><tp:taxon-name><tp:taxon-name-part taxon-name-part-type="genus" reg="Odorrana">O.</tp:taxon-name-part> <tp:taxon-name-part taxon-name-part-type="species" reg="fengkaiensis">fengkaiensis</tp:taxon-name-part></tp:taxon-name></italic>, <italic><tp:taxon-name><tp:taxon-name-part taxon-name-part-type="genus" reg="Odorrana">O.</tp:taxon-name-part> <tp:taxon-name-part taxon-name-part-type="species" reg="geminata">geminata</tp:taxon-name-part></tp:taxon-name></italic>, <italic><tp:taxon-name><tp:taxon-name-part taxon-name-part-type="genus" reg="Odorrana">O.</tp:taxon-name-part> <tp:taxon-name-part taxon-name-part-type="species" reg="grahami">grahami</tp:taxon-name-part></tp:taxon-name></italic>, <italic><tp:taxon-name><tp:taxon-name-part taxon-name-part-type="genus" reg="Odorrana">O.</tp:taxon-name-part> <tp:taxon-name-part taxon-name-part-type="species" reg="hainanensis">hainanensis</tp:taxon-name-part></tp:taxon-name></italic>, <italic><tp:taxon-name><tp:taxon-name-part taxon-name-part-type="genus" reg="Odorrana">O.</tp:taxon-name-part> <tp:taxon-name-part taxon-name-part-type="species" reg="heatwolei">heatwolei</tp:taxon-name-part></tp:taxon-name></italic>, <italic><tp:taxon-name><tp:taxon-name-part taxon-name-part-type="genus" reg="Odorrana">O.</tp:taxon-name-part> <tp:taxon-name-part taxon-name-part-type="species" reg="hejiangensis">hejiangensis</tp:taxon-name-part></tp:taxon-name></italic>, <italic><tp:taxon-name><tp:taxon-name-part taxon-name-part-type="genus" reg="Odorrana">O.</tp:taxon-name-part> <tp:taxon-name-part taxon-name-part-type="species" reg="hosii">hosii</tp:taxon-name-part></tp:taxon-name></italic>, <italic><tp:taxon-name><tp:taxon-name-part taxon-name-part-type="genus" reg="Odorrana">O.</tp:taxon-name-part> <tp:taxon-name-part taxon-name-part-type="species" reg="huanggangensis">huanggangensis</tp:taxon-name-part></tp:taxon-name></italic>, <italic><tp:taxon-name><tp:taxon-name-part taxon-name-part-type="genus" reg="Odorrana">O.</tp:taxon-name-part> <tp:taxon-name-part taxon-name-part-type="species" reg="ichangensis">ichangensis</tp:taxon-name-part></tp:taxon-name></italic>, <italic><tp:taxon-name><tp:taxon-name-part taxon-name-part-type="genus" reg="Odorrana">O.</tp:taxon-name-part> <tp:taxon-name-part taxon-name-part-type="species" reg="indeprensa">indeprensa</tp:taxon-name-part></tp:taxon-name></italic>, <italic><tp:taxon-name><tp:taxon-name-part taxon-name-part-type="genus" reg="Odorrana">O.</tp:taxon-name-part> <tp:taxon-name-part taxon-name-part-type="species" reg="ishikawae">ishikawae</tp:taxon-name-part></tp:taxon-name></italic>, <italic><tp:taxon-name><tp:taxon-name-part taxon-name-part-type="genus" reg="Odorrana">O.</tp:taxon-name-part> <tp:taxon-name-part taxon-name-part-type="species" reg="jingdongensis">jingdongensis</tp:taxon-name-part></tp:taxon-name></italic>, <italic><tp:taxon-name><tp:taxon-name-part taxon-name-part-type="genus" reg="Odorrana">O.</tp:taxon-name-part> <tp:taxon-name-part taxon-name-part-type="species" reg="junlianensis">junlianensis</tp:taxon-name-part></tp:taxon-name></italic>, <italic><tp:taxon-name><tp:taxon-name-part taxon-name-part-type="genus" reg="Odorrana">O.</tp:taxon-name-part> <tp:taxon-name-part taxon-name-part-type="species" reg="kuangwuensis">kuangwuensis</tp:taxon-name-part></tp:taxon-name></italic>, <italic><tp:taxon-name><tp:taxon-name-part taxon-name-part-type="genus" reg="Odorrana">O.</tp:taxon-name-part> <tp:taxon-name-part taxon-name-part-type="species" reg="kweichowensis">kweichowensis</tp:taxon-name-part></tp:taxon-name></italic>, <italic><tp:taxon-name><tp:taxon-name-part taxon-name-part-type="genus" reg="Odorrana">O.</tp:taxon-name-part> <tp:taxon-name-part taxon-name-part-type="species" reg="livida">livida</tp:taxon-name-part></tp:taxon-name></italic>, <italic><tp:taxon-name><tp:taxon-name-part taxon-name-part-type="genus" reg="Odorrana">O.</tp:taxon-name-part> <tp:taxon-name-part taxon-name-part-type="species" reg="lungshengensis">lungshengensis</tp:taxon-name-part></tp:taxon-name></italic>, <italic><tp:taxon-name><tp:taxon-name-part taxon-name-part-type="genus" reg="Odorrana">O.</tp:taxon-name-part> <tp:taxon-name-part taxon-name-part-type="species" reg="macrotympana">macrotympana</tp:taxon-name-part></tp:taxon-name></italic>, <italic><tp:taxon-name><tp:taxon-name-part taxon-name-part-type="genus" reg="Odorrana">O.</tp:taxon-name-part> <tp:taxon-name-part taxon-name-part-type="species" reg="margaretae">margaretae</tp:taxon-name-part></tp:taxon-name></italic>, <italic><tp:taxon-name><tp:taxon-name-part taxon-name-part-type="genus" reg="Odorrana">O.</tp:taxon-name-part> <tp:taxon-name-part taxon-name-part-type="species" reg="monjerai">monjerai</tp:taxon-name-part></tp:taxon-name></italic>, <italic><tp:taxon-name><tp:taxon-name-part taxon-name-part-type="genus" reg="Odorrana">O.</tp:taxon-name-part> <tp:taxon-name-part taxon-name-part-type="species" reg="morafkai">morafkai</tp:taxon-name-part></tp:taxon-name></italic>, <italic><tp:taxon-name><tp:taxon-name-part taxon-name-part-type="genus" reg="Odorrana">O.</tp:taxon-name-part> <tp:taxon-name-part taxon-name-part-type="species" reg="mutschmanni">mutschmanni</tp:taxon-name-part></tp:taxon-name></italic>, <italic><tp:taxon-name><tp:taxon-name-part taxon-name-part-type="genus" reg="Odorrana">O.</tp:taxon-name-part> <tp:taxon-name-part taxon-name-part-type="species" reg="nanjiangensis">nanjiangensis</tp:taxon-name-part></tp:taxon-name></italic>, <italic><tp:taxon-name><tp:taxon-name-part taxon-name-part-type="genus" reg="Odorrana">O.</tp:taxon-name-part> <tp:taxon-name-part taxon-name-part-type="species" reg="nasica">nasica</tp:taxon-name-part></tp:taxon-name></italic>, <italic><tp:taxon-name><tp:taxon-name-part taxon-name-part-type="genus" reg="Odorrana">O.</tp:taxon-name-part> <tp:taxon-name-part taxon-name-part-type="species" reg="narina">narina</tp:taxon-name-part></tp:taxon-name></italic>, <italic><tp:taxon-name><tp:taxon-name-part taxon-name-part-type="genus" reg="Odorrana">O.</tp:taxon-name-part> <tp:taxon-name-part taxon-name-part-type="species" reg="nasuta">nasuta</tp:taxon-name-part></tp:taxon-name></italic>, <italic><tp:taxon-name><tp:taxon-name-part taxon-name-part-type="genus" reg="Odorrana">O.</tp:taxon-name-part> <tp:taxon-name-part taxon-name-part-type="species" reg="orba">orba</tp:taxon-name-part></tp:taxon-name></italic>, <italic><tp:taxon-name><tp:taxon-name-part taxon-name-part-type="genus" reg="Odorrana">O.</tp:taxon-name-part> <tp:taxon-name-part taxon-name-part-type="species" reg="sangzhiensis">sangzhiensis</tp:taxon-name-part></tp:taxon-name></italic>, <italic><tp:taxon-name><tp:taxon-name-part taxon-name-part-type="genus" reg="Odorrana">O.</tp:taxon-name-part> <tp:taxon-name-part taxon-name-part-type="species" reg="schmackeri">schmackeri</tp:taxon-name-part></tp:taxon-name></italic>, <italic><tp:taxon-name><tp:taxon-name-part taxon-name-part-type="genus" reg="Odorrana">O.</tp:taxon-name-part> <tp:taxon-name-part taxon-name-part-type="species" reg="splendida">splendida</tp:taxon-name-part></tp:taxon-name></italic>, <italic><tp:taxon-name><tp:taxon-name-part taxon-name-part-type="genus" reg="Odorrana">O.</tp:taxon-name-part> <tp:taxon-name-part taxon-name-part-type="species" reg="sudianensis">sudianensis</tp:taxon-name-part></tp:taxon-name></italic>, <italic><tp:taxon-name><tp:taxon-name-part taxon-name-part-type="genus" reg="Odorrana">O.</tp:taxon-name-part> <tp:taxon-name-part taxon-name-part-type="species" reg="supranarina">supranarina</tp:taxon-name-part></tp:taxon-name></italic>, <italic><tp:taxon-name><tp:taxon-name-part taxon-name-part-type="genus" reg="Odorrana">O.</tp:taxon-name-part> <tp:taxon-name-part taxon-name-part-type="species" reg="swinhoana">swinhoana</tp:taxon-name-part></tp:taxon-name></italic>, <italic><tp:taxon-name><tp:taxon-name-part taxon-name-part-type="genus" reg="Odorrana">O.</tp:taxon-name-part> <tp:taxon-name-part taxon-name-part-type="species" reg="tiannanensis">tiannanensis</tp:taxon-name-part></tp:taxon-name></italic>, <italic><tp:taxon-name><tp:taxon-name-part taxon-name-part-type="genus" reg="Odorrana">O.</tp:taxon-name-part> <tp:taxon-name-part taxon-name-part-type="species" reg="versabilis">versabilis</tp:taxon-name-part></tp:taxon-name></italic>, <italic><tp:taxon-name><tp:taxon-name-part taxon-name-part-type="genus" reg="Odorrana">O.</tp:taxon-name-part> <tp:taxon-name-part taxon-name-part-type="species" reg="wuchuanensis">wuchuanensis</tp:taxon-name-part></tp:taxon-name></italic>, <italic><tp:taxon-name><tp:taxon-name-part taxon-name-part-type="genus" reg="Odorrana">O.</tp:taxon-name-part> <tp:taxon-name-part taxon-name-part-type="species" reg="yentuensis">yentuensis</tp:taxon-name-part></tp:taxon-name></italic>, <italic><tp:taxon-name><tp:taxon-name-part taxon-name-part-type="genus" reg="Odorrana">O.</tp:taxon-name-part> <tp:taxon-name-part taxon-name-part-type="species" reg="yizhangensis">yizhangensis</tp:taxon-name-part></tp:taxon-name></italic>, and <italic><tp:taxon-name><tp:taxon-name-part taxon-name-part-type="genus" reg="Odorrana">O.</tp:taxon-name-part> <tp:taxon-name-part taxon-name-part-type="species" reg="yunnanensis">yunnanensis</tp:taxon-name-part></tp:taxon-name></italic>.</p></tp:treatment-sec><tp:treatment-sec><!--Section generated to contain objects referenced in tp:taxon-treatment.--><supplementary-material xmlns:xlink="http://www.w3.org/1999/xlink" id="S2" position="float" orientation="portrait" xlink:type="simple"><object-id content-type="doi" xlink:type="simple">10.3897/zookeys.1280.192981.suppl2</object-id><object-id content-type="arpha" xlink:type="simple">F9330F35-F85E-50CF-8E1C-EF6E0AA26311</object-id><label>Supplementary material 2</label><caption><p>References for morphological characters for congeners of the genus <italic><tp:taxon-name><tp:taxon-name-part taxon-name-part-type="genus" reg="Odorrana">Odorrana</tp:taxon-name-part></tp:taxon-name></italic></p></caption><statement content-type="dataType"><label>Data type</label><p>docx</p></statement><media xlink:href="zookeys-1280-245_article-192981__-s002.docx" mimetype="application" mime-subtype="vnd.openxmlformats-officedocument.wordprocessingml.document" position="float" orientation="portrait" id="oo_1654533.docx" xlink:type="simple"><uri content-type="original_file" xlink:type="simple">https://binary.pensoft.net/file/1654533</uri></media><permissions><license xlink:type="simple"><license-p>This dataset is made available under the Open Database License (<ext-link ext-link-type="uri" xlink:href="http://opendatacommons.org/licenses/odbl/1.0/" xlink:type="simple">http://opendatacommons.org/licenses/odbl/1.0/</ext-link>). The Open Database License (ODbL) is a license agreement intended to allow users to freely share, modify, and use this Dataset while maintaining this same freedom for others, provided that the original source and author(s) are credited.</license-p></license></permissions><attrib specific-use="authors"> Cuong The Pham, Chung Van Hoang, Mai Hong Thi Nguyen, Truong Quang Nguyen, Hai Ngoc Ngo, Dzung Trung Le, Thomas Ziegler</attrib></supplementary-material></tp:treatment-sec><ref-list><ref id="B15"><mixed-citation xmlns:xlink="http://www.w3.org/1999/xlink" xlink:type="simple">Lin SS, Li YH, Su HL, Yi H, Pan Z, Sun YJ, Zeng ZC, Wang J (2022) Discovery of a new limestone karst-restricted odorous frog from northern Guangdong, China (<tp:taxon-name><tp:taxon-name-part taxon-name-part-type="order">Anura</tp:taxon-name-part></tp:taxon-name>, <tp:taxon-name><tp:taxon-name-part taxon-name-part-type="family">Ranidae</tp:taxon-name-part></tp:taxon-name>, <italic><tp:taxon-name><tp:taxon-name-part taxon-name-part-type="genus">Odorrana</tp:taxon-name-part></tp:taxon-name></italic>). ZooKeys 1120: 47–66. <ext-link xlink:href="10.3897/zookeys.1120.87067" ext-link-type="doi" xlink:type="simple">https://doi.org/10.3897/zookeys.1120.87067</ext-link></mixed-citation></ref><ref id="B14"><mixed-citation xmlns:xlink="http://www.w3.org/1999/xlink" xlink:type="simple">Li S, Mu L, Jing J, Liu J, Cheng Y, Wuang B (2025) A new species of the genus <italic><tp:taxon-name><tp:taxon-name-part taxon-name-part-type="genus">Odorrana</tp:taxon-name-part></tp:taxon-name></italic> (<tp:taxon-name><tp:taxon-name-part taxon-name-part-type="class">Amphibia</tp:taxon-name-part></tp:taxon-name>, <tp:taxon-name><tp:taxon-name-part taxon-name-part-type="order">Anura</tp:taxon-name-part></tp:taxon-name>, <tp:taxon-name><tp:taxon-name-part taxon-name-part-type="family">Ranidae</tp:taxon-name-part></tp:taxon-name>) from Guizhou Province, China. Zoosystematics and Evolution 101: 1949–1964. <ext-link xlink:href="10.3897/zse.101.161151" ext-link-type="doi" xlink:type="simple">https://doi.org/10.3897/zse.101.161151</ext-link></mixed-citation></ref><ref id="B30"><mixed-citation xmlns:xlink="http://www.w3.org/1999/xlink" xlink:type="simple">Song HM, Qi S, Wang HT, Gong Y, Liu Y, Wang YY (2025) Definition and taxonomic revision of the karst-associated <italic><tp:taxon-name><tp:taxon-name-part taxon-name-part-type="genus">Odorrana</tp:taxon-name-part> <tp:taxon-name-part taxon-name-part-type="species">lipuensis</tp:taxon-name-part></tp:taxon-name></italic> group (<tp:taxon-name><tp:taxon-name-part taxon-name-part-type="order">Anura</tp:taxon-name-part></tp:taxon-name>, <tp:taxon-name><tp:taxon-name-part taxon-name-part-type="family">Ranidae</tp:taxon-name-part></tp:taxon-name>), with a new species from Guangdong, China. Zoosystematics and Evolution 101: 935–952. <ext-link xlink:href="10.3897/zse.101.142746" ext-link-type="doi" xlink:type="simple">https://doi.org/10.3897/zse.101.142746</ext-link></mixed-citation></ref></ref-list></tp:taxon-treatment>
